# Supplementary material for: Rapamycin improves satellite cells’ autophagy and muscle regeneration during hypercapnia
Source: JCI Insight. 2025 Jan 9;10(1):e182842. doi: 10.1172/jci.insight.182842 (PMC11721297; doi:10.1172/jci.insight.182842)
Supplement: Supplemental tables 1-7 [file jciinsight-10-182842-s063.xlsx]

## Sheet: E1. qPCR primers
qPCR primers
Target	Species	Forward (5’-3’)	Reverse (5’-3’)
AMPK	Mouse	AGGAAGAATCCTGTGACAAGCAC	CCGATCTCTGTGGAGTAGCAGT
ULK1	Mouse	TTCCTGTCAGTCTGGCTCCT	TGAACAGAGCCGTGACAAAG
GAPDH	Mouse	CTTTGTCAAGCTCATTTCCTGG	TCTTGCTCAGTGTCCTTGC

## Sheet: E2. RNA transcript profiling re
RNA transcript profiling results
ID	HC Avg (log2)	NC Avg (log2)	Fold Change	P-val
Slc7a7	6.62	4.89	3.31	0.0002
Hinfp	3.51	4.28	-1.71	0.0002
Brd4	6.22	6.87	-1.57	0.0002
B4galt5	6.65	5.57	2.11	0.0003
Gpnmb	8.94	6.34	6.05	0.0003
1810011H11Rik	3.82	1.93	3.71	0.0003
Tmem14c	7.4	6.76	1.55	0.0005
LOC108168927	0.69	0	1.62	0.0006
Sdf2l1	6.85	5.24	3.05	0.0008
Cirbp	4.9	5.99	-2.13	0.0009
Gabarap	11.22	10.47	1.68	0.001
Mcoln3	1.07	0.06	2.01	0.001
Fbrsl1	3.62	4.69	-2.09	0.001
Nsdhl	4.65	3.89	1.69	0.0011
Tdrd3	4.62	5.22	-1.52	0.0011
Ghrl	0.2	0.84	-1.55	0.0013
Gm6904	2.52	1.36	2.24	0.0013
Ankrd16	3.63	4.51	-1.85	0.0014
Rpn1	9.02	8.18	1.79	0.0014
Trim21	4.12	3.26	1.82	0.0016
Tars2	5.41	4.71	1.63	0.0017
Ebp	5.89	5.21	1.61	0.0017
Gpbp1l1	5.57	6.25	-1.6	0.0017
Chd6	4.11	5.18	-2.11	0.0018
Foxn3	6.17	7.32	-2.22	0.0019
BC005624	6.91	6.05	1.82	0.002
Gps2	5.39	6.17	-1.71	0.002
Stard4	4.01	2.79	2.33	0.0023
Pparg	4.88	4.16	1.65	0.0026
Ly6e	10.82	9.97	1.8	0.0026
Sirt1	3.04	4.02	-1.97	0.0027
Blnk	7.14	5.72	2.69	0.0028
Mrpl52	6.49	7.12	-1.54	0.0029
Rbm26	5.8	6.79	-1.99	0.003
Prokr1	2.12	0.93	2.28	0.0031
Akap8	3.96	4.73	-1.7	0.0031
Hspb9	3.76	2.82	1.92	0.0033
1110059G10Rik	4.26	4.86	-1.52	0.0034
Cpne3	6.46	5.65	1.76	0.0034
Pet100	7.66	6.77	1.86	0.0034
Ifit1	5.54	3.45	4.25	0.0035
Cd177	4.34	2	5.08	0.0036
Aacs	4.47	3.61	1.82	0.0037
Pot1a	4.58	3.93	1.58	0.0037
Invs	4.06	3.28	1.72	0.0037
Nr2c2	4.7	5.76	-2.09	0.0038
Rpa1	7.59	6.63	1.95	0.0038
Nr1h3	4.41	3.28	2.18	0.0038
Klhdc8b	0.42	1.23	-1.75	0.0039
Phf21a	5.42	6.1	-1.61	0.004
Nqo2	6.24	5.06	2.27	0.0041
Gas6	7.51	6.35	2.23	0.0041
Syngr1	5.41	3.88	2.9	0.0042
BC147527	3.92	1.64	4.89	0.0043
Rest	5.4	6.19	-1.73	0.0043
Trim13	3.63	4.27	-1.56	0.0044
Hexa	7.96	6.94	2.03	0.0045
Il15	4.8	3.92	1.84	0.0045
Vmac	0.31	1.2	-1.85	0.0045
Dnmt3aos	2.72	1.16	2.94	0.005
Zmat3	5.11	4.33	1.72	0.005
Zswim7	2.66	3.39	-1.66	0.0051
Mtdh	6.05	6.86	-1.76	0.0053
Krt80	6.3	5	2.46	0.0053
BC049352	0.9	0.29	1.53	0.0055
Pnpla2	5.79	6.74	-1.94	0.0056
Ctsd	13.7	11.64	4.15	0.0057
Snapc3	5.21	5.84	-1.55	0.0057
Isoc2b	2.24	1.62	1.54	0.0057
Dpep3	1.42	3.75	-5.02	0.0058
Prpf39	5.18	5.99	-1.75	0.006
Parp10	5.47	4.87	1.51	0.006
Tmem80	2.52	1.74	1.72	0.006
Arrdc2	2.58	3.25	-1.59	0.0061
Tgfa	0.78	0.08	1.63	0.0063
Ubr3	6.31	7.19	-1.84	0.0064
Map2k7	5.61	6.24	-1.55	0.0064
Odf2	5.88	6.51	-1.54	0.0064
Ncoa1	4.85	6.3	-2.73	0.0064
Cyb5r3	7.47	8.09	-1.54	0.0066
Ms4a4c	7.53	5.54	3.96	0.0066
Kmt2e	6.67	7.56	-1.86	0.0067
Arrdc4	4.23	6.13	-3.72	0.0068
Ereg	1.44	4.42	-7.87	0.0069
Gm5086	2.43	1.47	1.95	0.007
Ccng2	4.58	5.75	-2.25	0.0072
Fuca2	8.23	7	2.34	0.0072
Gab1	5.67	6.63	-1.95	0.0073
Ide	7.61	6.84	1.71	0.0074
Plcb2	5.78	4.92	1.8	0.0074
Ppp1r11	6.63	5.96	1.59	0.0075
Cd300e	1.11	0.33	1.72	0.0075
Camsap2	5.29	6.09	-1.75	0.0078
Prim2	6.36	5.63	1.66	0.008
1700093K21Rik	0.23	1.08	-1.8	0.0081
Asna1	8.11	7.26	1.79	0.0081
Foxj2	5.34	6.54	-2.3	0.0082
Crtc2	6.03	6.69	-1.58	0.0083
Gm17066	2.76	3.64	-1.84	0.0086
Slk	7.25	8.15	-1.86	0.0086
A130077B15Rik	1.87	0.56	2.49	0.0088
Gdf15	5.34	3.77	2.96	0.0088
Helb	5.74	5.11	1.54	0.0088
9030624J02Rik	6.54	5.73	1.74	0.0089
Aldh2	9.11	8.04	2.1	0.009
Gm15232	1.56	0.81	1.68	0.0091
Dyrk1a	6.17	7.06	-1.86	0.0092
Fcrl1	2.85	1.84	2.01	0.0093
Bco2	1.87	0.9	1.95	0.0093
Haus8	5.26	4.49	1.71	0.0093
Nr6a1	1.59	2.46	-1.83	0.0097
Il4ra	9.4	8.8	1.52	0.0099
Gm12942	3.57	2.49	2.11	0.0103
Hk3	6.43	4.81	3.07	0.0105
Spcs2	8.99	8.31	1.6	0.0105
Mmp8	5.13	4.16	1.96	0.0106
Dedd	4.44	5.11	-1.59	0.0106
Chid1	5.48	4.51	1.97	0.0106
Ip6k2	1.27	2.09	-1.77	0.0108
Bank1	4.07	2.92	2.23	0.0108
Arhgap4	5.95	4.77	2.26	0.0109
Jmy	5.18	6.02	-1.79	0.0109
Ctla2b	5.38	2.89	5.59	0.0111
Acss1	4.3	3.07	2.34	0.0111
Clk1	6.35	7.07	-1.65	0.0112
Cgnl1	4.78	3.28	2.82	0.0112
Eqtn	1.06	1.74	-1.61	0.0113
Ammecr1l	3.9	4.55	-1.56	0.0113
Kdm6a	4.44	5.31	-1.83	0.0113
Tlk2	5.38	6.22	-1.79	0.0114
Slc38a2	7.31	8.15	-1.78	0.0117
Pydc3	3.38	1.83	2.91	0.0119
Mgat5	6.77	5.94	1.77	0.0121
Phf11a	3.65	2.34	2.48	0.0121
Zfp677	3.83	3	1.79	0.0121
Mina	4.99	4.4	1.5	0.0121
Nbeal1	3.62	4.52	-1.86	0.0122
Pan2	3.95	4.63	-1.6	0.0123
Gcat	3.02	1.34	3.21	0.0123
Wfdc21	0.79	1.88	-2.13	0.0126
Pdcd4	5.2	6.6	-2.65	0.0128
Crebrf	4.37	5.36	-1.99	0.0129
Hyal1	4.02	2.91	2.16	0.0129
1810013L24Rik	5.82	6.62	-1.75	0.0129
Mt1	8.97	10.15	-2.27	0.013
Il16	5.22	4.24	1.97	0.0131
Psmc5	8.37	7.64	1.66	0.0132
Cryba4	0.87	0.28	1.51	0.0133
Hsph1	7.72	6.24	2.78	0.0134
Rbbp6	5.32	5.96	-1.56	0.0135
Paqr5	1.5	0.87	1.55	0.0136
Oasl2	8.07	6.42	3.14	0.0136
Atp8a1	6.25	5.58	1.59	0.0137
Mcph1	5.06	4.46	1.52	0.0137
Slamf7	6.41	5.55	1.82	0.0138
Dhcr7	5.91	4.41	2.83	0.0139
Car6	0.99	3.3	-4.96	0.0139
Golga5	5.32	5.93	-1.53	0.0139
Bmi1	4.52	5.33	-1.76	0.014
Cmpk2	5.84	4.51	2.52	0.014
Lrrc27	2.33	1.26	2.1	0.014
Fgfbp1	1.01	0.41	1.52	0.0142
Trim30c	4.61	2.58	4.07	0.0143
Heca	4.29	4.93	-1.55	0.0144
Fam46c	4.03	1.42	6.12	0.0145
Med13	6.62	7.31	-1.6	0.0145
Peli2	2.82	4.08	-2.4	0.0146
Ms4a14	5.59	3.67	3.78	0.0146
Mios	3.35	4.33	-1.97	0.0146
Ubn1	5.66	6.42	-1.69	0.0149
Cxcl13	1.31	4.66	-10.19	0.015
Itgb1	8.62	9.32	-1.62	0.0151
Pfkl	3.5	2.37	2.19	0.0151
Baz2b	5.72	6.42	-1.61	0.0152
Hpse	6.33	5.02	2.47	0.0153
Ugp2	7.33	6.71	1.54	0.0153
Ahsa1	7.61	6.51	2.15	0.0154
Rp9	5.54	6.4	-1.82	0.0155
Psap	12.29	11.33	1.94	0.0156
Ctsb	13.25	11.77	2.8	0.0156
Galm	5.07	3.76	2.49	0.0156
Pydc4	6.15	4.47	3.21	0.0156
Sema6b	5.25	6.23	-1.97	0.0157
Mx1	5.18	3.53	3.14	0.0158
Tnfsf10	3.26	1.68	2.99	0.0159
Icam2	2.99	2.01	1.97	0.0159
Bptf	5.6	6.48	-1.84	0.0164
Aldoc	2.01	0.75	2.39	0.0164
Acp6	4.44	3.4	2.06	0.0166
Prkd3	5.25	5.99	-1.66	0.0166
Cryzl1	4.67	3.74	1.9	0.0167
Ssbp2	2.67	3.87	-2.3	0.0167
Ccdc122	3.48	4.36	-1.84	0.0168
Ap1ar	4.08	4.96	-1.83	0.017
A530064D06Rik	3.83	3.19	1.57	0.017
Arsa	5.56	4.91	1.57	0.0177
Pmvk	3.98	3.35	1.55	0.0178
Fgf2	1.82	2.82	-1.99	0.018
Tmem241	5.12	4.31	1.75	0.018
Scarna13	8.79	9.93	-2.2	0.0181
Atp6v1a	7.67	7.04	1.54	0.0182
LOC108167848	0.75	1.55	-1.74	0.0182
Cep44	3.08	3.97	-1.84	0.0183
Ube4a	7.11	6.34	1.71	0.0183
Dpp7	5.77	4.65	2.17	0.0183
P2ry13	4.43	3.53	1.87	0.0183
Uap1l1	6.68	5.94	1.66	0.0184
Acvr2a	5.46	6.16	-1.62	0.0184
Lmna	10.02	10.8	-1.72	0.0185
Rnf38	4.87	6.06	-2.29	0.0185
Polq	2.8	1.48	2.5	0.0186
Arl2bp	4.92	6.35	-2.7	0.0186
Gngt2	7.49	6.44	2.08	0.0186
Ffar4	0.4	1.65	-2.38	0.0187
B430306N03Rik	6.85	5.57	2.44	0.0189
Grhpr	4.77	3.51	2.4	0.0189
Eya3	5.61	4.95	1.58	0.0191
Ccdc57	2.48	3.35	-1.83	0.0193
Ifi44	2.71	1.19	2.87	0.0193
Plxna4os1	1.55	0.63	1.89	0.0193
Brd3	5.18	6.43	-2.37	0.0194
Kmo	2.83	1.25	2.99	0.0194
Wdfy1	4.26	4.88	-1.53	0.0196
Gbp5	4.95	3.46	2.8	0.0197
Usf3	4.06	5.3	-2.37	0.0198
BC024978	4.79	4.11	1.6	0.0199
2810403A07Rik	5.1	6.25	-2.22	0.0199
Agfg1	7.85	7.12	1.66	0.02
Phyh	6.15	5.16	1.99	0.02
Rsad2	4.94	2.74	4.61	0.0202
Rara	8.04	8.85	-1.76	0.0202
Gm11423	0.18	0.86	-1.6	0.0203
Spryd7	5.25	6.14	-1.86	0.0203
LOC102639543	2.73	1.26	2.77	0.0205
Rhou	2.79	1.95	1.79	0.0207
Chit1	0.05	0.65	-1.52	0.0207
Cd46	2.36	3.39	-2.03	0.0209
Gusb	7.08	6.11	1.96	0.021
Tfrc	6.11	5.23	1.84	0.021
Arl6ip1	8.08	7.08	2	0.0212
Ptchd1	0.88	1.7	-1.77	0.0213
Zranb3	4.87	2.92	3.87	0.0215
Sik2	4.27	5.36	-2.13	0.0217
Gm12250	5.06	3.47	3	0.0218
Ms4a7	6.58	5.24	2.52	0.0218
Atp6v0b	8.07	7.17	1.86	0.022
Sipa1	6.88	6.3	1.5	0.0224
Adcy7	8.37	7.66	1.64	0.0224
Stra6l	2.94	0.62	4.97	0.0225
Kctd6	2.88	3.66	-1.72	0.0226
Rnpep	6.96	5.31	3.14	0.0226
Crkl	4.22	5.07	-1.79	0.0229
Rhov	2.76	1.26	2.83	0.0229
Gja1	7.77	6.04	3.33	0.0231
Fam167b	1.4	0.72	1.59	0.0232
Abcc3	6.84	5.61	2.35	0.0233
C330007P06Rik	5.11	4.36	1.68	0.0233
Plac8	7.45	4.87	5.99	0.0235
Dpep2	7.89	8.94	-2.07	0.0235
Cyfip2	5.78	4.58	2.29	0.0236
Susd1	2.36	1.3	2.09	0.0239
Sowahc	5.18	5.85	-1.59	0.024
Drap1	6.98	7.81	-1.78	0.0241
Zfp451	4.41	5.12	-1.64	0.0241
Areg	3.29	5.02	-3.32	0.0241
Dhrs3	8.58	7.79	1.73	0.0242
Lrrc58	7.2	7.9	-1.62	0.0242
Plxnb3	1.61	0.94	1.59	0.0242
Il7r	5.95	4.32	3.1	0.0242
Abcg3	3.82	1.71	4.34	0.0245
Txnip	7.7	8.9	-2.3	0.0247
Dusp22	2.35	3.05	-1.63	0.0247
Vopp1	3.31	4.39	-2.11	0.025
Aatk	2.82	2.16	1.57	0.025
Zfp608	5.08	6.17	-2.13	0.0251
Rtp4	7.61	6.31	2.45	0.0252
Fam199x	3.79	5.01	-2.33	0.0253
C920009B18Rik	5.17	4.23	1.92	0.0253
Dnajc5	6	6.69	-1.61	0.0253
Gfi1b	0.76	1.81	-2.08	0.0257
Bdh1	1.16	0.43	1.66	0.0258
Cfap20	3.47	4.2	-1.66	0.0261
Zbp1	5.7	4.16	2.9	0.0264
Msrb2	2.1	1.12	1.96	0.0264
Ppp1r37	4.73	5.43	-1.62	0.0264
Rufy1	6.27	5.51	1.69	0.0266
Dcp1b	3.86	4.46	-1.52	0.0266
Hadh	5.19	5.8	-1.53	0.0267
N4bp2l1	3.46	4.12	-1.58	0.0268
1110008F13Rik	7.88	6.92	1.94	0.0269
Map4k1	5.49	4.81	1.6	0.0269
Ccdc88c	4.25	5.37	-2.18	0.0271
Slamf8	4.79	4.03	1.69	0.0272
Tgfbr1	5.31	6.29	-1.97	0.0272
Mpp6	7.57	8.24	-1.58	0.0273
Inpp5k	5.79	6.43	-1.56	0.0274
2210408I21Rik	2.72	3.77	-2.06	0.0275
Gm12708	0.99	0.33	1.58	0.0275
Lhpp	3.63	2.91	1.64	0.0277
Lss	2.88	2.21	1.59	0.0278
Nampt	7.22	6.46	1.69	0.0278
Il13ra1	4.63	5.5	-1.83	0.0279
Znrf2	4.75	5.87	-2.18	0.028
Catsper2	1.73	2.57	-1.79	0.0282
AI839979	3.76	2.56	2.29	0.0285
Rad54l	3.82	1.27	5.83	0.0287
Pnn	6.48	7.31	-1.78	0.0287
Nrg1	1.66	2.27	-1.53	0.0291
Lipg	1.08	0.35	1.66	0.0291
Gale	4.28	3.17	2.16	0.0292
Kptn	3.67	3.05	1.54	0.0293
C330018D20Rik	3.26	2.6	1.58	0.0294
Plau	9.02	8.43	1.51	0.0294
Dck	5.62	4.98	1.56	0.0294
Tmeff1	2.06	2.72	-1.58	0.0295
Dkk3	0.69	1.39	-1.63	0.0297
Ccl17	0.77	2.42	-3.14	0.0297
1500011B03Rik	1.79	2.63	-1.79	0.0298
Fhdc1	1.82	0.95	1.83	0.0299
Gm11517	1.53	2.61	-2.12	0.03
Htr2b	3.22	0.63	6.03	0.0303
Smg8	4.41	5.13	-1.64	0.0303
Rpl32	9.42	10.64	-2.33	0.0304
Fam76a	5.89	6.85	-1.95	0.0304
Spata13	2.36	3.48	-2.17	0.0304
Commd9	4.9	4.17	1.65	0.0305
Abca6	2.53	4.62	-4.28	0.0306
Xirp1	0.57	1.56	-1.99	0.0308
Gsto1	6.21	6.93	-1.66	0.0308
Dnajc28	0.91	1.68	-1.7	0.031
Rlim	6.92	7.59	-1.59	0.0311
Nbas	6.42	5.25	2.25	0.0312
H2-T24	6.29	4.43	3.63	0.0315
Dpp3	7.57	6.92	1.56	0.0315
Sh3gl1	6.98	6.07	1.88	0.0316
Pcp4l1	3.98	2.32	3.18	0.0317
Entpd6	3.87	3.04	1.77	0.0318
Mib1	6.2	6.8	-1.52	0.0318
AA467197	3.85	5.07	-2.32	0.0319
Slfn5	7.58	6.29	2.45	0.0321
Nagk	6.06	4.76	2.47	0.0321
Calr	10.52	9.7	1.77	0.0321
Trpm2	3.97	3.22	1.68	0.0322
Ppp6r1	6.41	7.09	-1.6	0.0324
Cdh1	1.61	3.43	-3.53	0.0325
Nme6	3.92	3.26	1.59	0.0326
Padi4	4.83	2.91	3.78	0.0326
Dcp2	6.06	5.35	1.64	0.0328
Mgst2	0.22	0.83	-1.53	0.0328
Fam179b	3.65	4.3	-1.57	0.0328
Clint1	6.73	7.39	-1.58	0.0331
Mras	3.53	4.23	-1.63	0.0334
Wiz	5.02	4.39	1.55	0.0335
Zfp362	5.42	6.43	-2.01	0.0338
Nf1	5.41	6.07	-1.58	0.034
Arl11	6.63	5.49	2.2	0.0341
Bag5	1.9	3.06	-2.23	0.0344
Tbcd	3.66	4.32	-1.58	0.0345
Akr1e1	5.05	4.06	1.99	0.0346
Vipas39	6.95	5.7	2.37	0.0346
Prkch	7.42	6.64	1.71	0.0347
Runx3	5.58	6.83	-2.38	0.0348
Ubp1	5.62	6.4	-1.71	0.0349
2310039H08Rik	4.52	5.5	-1.97	0.035
Mbtd1	4.22	5.07	-1.81	0.0353
Gnb1l	2.16	1.56	1.51	0.0354
Lsm10	6.09	5.18	1.88	0.0355
Atf3	10.01	9.28	1.66	0.0356
Tlr9	6.85	6.19	1.58	0.0356
Mcfd2	6.21	5.62	1.5	0.0356
Lage3	6.7	5.56	2.2	0.0356
Tbc1d5	6.87	5.72	2.22	0.0357
Gon4l	3.45	2.65	1.75	0.0358
Golim4	4.4	5.72	-2.49	0.0359
Camta1	5.33	5.98	-1.58	0.0361
Cyp4f18	5.19	4.15	2.06	0.0361
Hipk1	6.93	7.62	-1.62	0.0362
Herc6	2.45	1.4	2.08	0.0364
Il21r	5.69	3.14	5.84	0.0364
1810030O07Rik	7.33	6.49	1.79	0.0365
Entpd1	6.55	5.93	1.55	0.0366
Ept1	4.14	4.89	-1.68	0.0367
Ramp3	0.41	1.04	-1.54	0.0367
Cyp51	4.63	3.54	2.13	0.037
4930415F15Rik	0.39	1.23	-1.78	0.0371
Lyz1	6.13	7.48	-2.54	0.0371
Rsf1	4.21	4.9	-1.61	0.0371
Tmem171	4.43	3.7	1.66	0.0371
Ier5l	2.92	3.57	-1.56	0.0372
Neurl3	5.76	4.64	2.18	0.0375
Ddx60	5.11	3.62	2.8	0.0375
Map7	1.03	1.77	-1.67	0.0375
Gga2	5.87	4.65	2.33	0.0376
Chd7	5.11	5.75	-1.56	0.0376
Mir7060	3.13	3.87	-1.66	0.0376
Entpd7	7.69	6.07	3.08	0.0381
Ccdc117	4.03	4.64	-1.53	0.0382
Scpep1	8.26	7.56	1.63	0.0383
Uchl4	3.26	3.9	-1.56	0.0384
Cstb	10.24	9.38	1.81	0.0384
Sfxn5	2.83	1.99	1.78	0.0384
Fam120aos	3.3	4.62	-2.49	0.0385
Prrg4	3.75	0.66	8.47	0.0386
Alas1	6.08	6.77	-1.61	0.0387
Fbxo38	5.2	5.82	-1.54	0.0388
Klf13	6.86	7.98	-2.18	0.039
Lilra6	7	5.98	2.02	0.039
2610008E11Rik	2.15	3.08	-1.91	0.0392
Wbp1l	5.86	6.52	-1.58	0.0392
Ncoa6	5.99	6.61	-1.54	0.0393
Supt6	5.95	6.54	-1.51	0.0393
Ugdh	5.3	5.89	-1.51	0.0395
Slfn4	8.65	6.75	3.73	0.0396
Slc22a4	2.47	3.19	-1.65	0.0396
Kif13b	5.75	5.14	1.52	0.0397
Fhit	1.81	2.76	-1.93	0.0398
6530402F18Rik	5.01	4.15	1.82	0.0398
Uba7	5.18	4.48	1.62	0.0401
BC026585	5.51	4.41	2.14	0.0405
BC017643	6.62	5.68	1.92	0.0405
4833419F23Rik	1.6	2.48	-1.84	0.0406
Gm14461	1.38	0.33	2.06	0.0409
Gm13373	1.87	0.51	2.56	0.041
Sergef	4.16	3.31	1.81	0.041
Eva1b	1.91	2.95	-2.07	0.041
Mmp27	2.1	0.57	2.9	0.0413
C6	1.51	2.29	-1.71	0.0414
Usp6nl	4.77	5.44	-1.59	0.0415
Camsap1	3.92	4.77	-1.81	0.0417
Mterf3	2.4	3.01	-1.52	0.0418
Ccni	6.63	7.35	-1.64	0.0419
Btf3l4	6.22	6.88	-1.58	0.0424
Fam117b	5.07	6.17	-2.13	0.0427
Ehhadh	2.21	1.34	1.83	0.0427
Sap30l	3.8	4.45	-1.57	0.0432
Lrr1	1.75	0	3.37	0.0433
Ucp2	10.97	11.84	-1.83	0.0438
Nmral1	5.59	4.86	1.66	0.0443
Rnmt	5.74	6.54	-1.74	0.0444
Smarcal1	4.82	4.23	1.5	0.0446
Pde3b	5.46	6.17	-1.63	0.0447
Chp2	3.96	3.23	1.66	0.0447
Ica1	2.29	1.69	1.51	0.0448
St3gal5	5.24	6.92	-3.2	0.045
Stag2	6	6.6	-1.52	0.0452
Smim24	4.62	3.77	1.8	0.0454
Tdrkh	1.52	0.91	1.52	0.0455
Zfyve16	3.86	4.79	-1.91	0.0456
Neil1	3.21	1.91	2.46	0.0457
Cap1	8.01	6.99	2.02	0.0458
Slc9a9	8.24	7.16	2.11	0.0459
Clec11a	1.75	1.1	1.57	0.046
Tmem120a	5.32	4.01	2.47	0.046
Tpra1	6.1	5.08	2.03	0.0463
Nlrp1b	4.6	3.8	1.74	0.0464
Gpr180	4.05	4.66	-1.52	0.0465
Nsmce4a	5.09	5.79	-1.62	0.0467
Parp1	7.31	6.44	1.83	0.047
Txlng	4.13	4.87	-1.67	0.047
Arfgef2	6.6	6.01	1.51	0.0472
Mpeg1	5.01	3.69	2.5	0.0475
Usp18	4.61	2.89	3.3	0.0476
St7	4.24	5.01	-1.7	0.0477
Pqlc2	4.66	3.41	2.37	0.0478
Acsbg1	2.13	3.17	-2.07	0.0478
Asap1	5.63	6.3	-1.59	0.0482
F2rl1	3.02	1.42	3.04	0.0482
Creb5	2.7	3.33	-1.55	0.0483
Cep19	3.44	4.1	-1.58	0.0485
Il15ra	3.09	3.71	-1.54	0.0485
Csgalnact2	5.89	6.6	-1.64	0.0486
Nav2	5.86	5.11	1.68	0.0486
Arv1	2.03	2.72	-1.61	0.0488
Gm34643	0.82	0.21	1.52	0.0488
Cd300lg	5.41	4.79	1.53	0.049
Umps	4.9	3.99	1.88	0.049
Dolk	5.46	4.76	1.63	0.0492
Adk	7.24	5.75	2.81	0.0493
1110034G24Rik	2.9	2.02	1.84	0.0493
Zswim8	5.54	6.17	-1.54	0.0495
Tubg1	6.22	5.19	2.05	0.0497
Ppm1a	6.17	6.77	-1.52	0.0498
Cul1	5.74	6.53	-1.72	0.0499

## Sheet: E3. RNA metascape results
RNA metascape results
GroupID	Category	Term	Description	LogP	Log(q-value)	InTerm_InList	Geness	Symbols
1_Summary	KEGG Pathway	ko00520	Amino sugar and nucleotide sugar metabolism	-5.90609	-1.75601	11/49	14430,15211,15277,22235,56174,71884,74246,109754,212032,216558,227620,18641,319625	Galt,Hexa,Hk2,Ugdh,Nagk,Chit1,Gale,Cyb5r3,Hk3,Ugp2,Uap1l1,Pfkl,Galm
1_Member	KEGG Pathway	ko00520	Amino sugar and nucleotide sugar metabolism	-5.90609	-1.75601	11/49	14430,15211,15277,22235,56174,71884,74246,109754,212032,216558,227620	Galt,Hexa,Hk2,Ugdh,Nagk,Chit1,Gale,Cyb5r3,Hk3,Ugp2,Uap1l1
1_Member	KEGG Pathway	mmu00520	Amino sugar and nucleotide sugar metabolism	-5.63305	-1.75601	11/52	14430,15211,15277,22235,56174,71884,74246,109754,212032,216558,227620	Galt,Hexa,Hk2,Ugdh,Nagk,Chit1,Gale,Cyb5r3,Hk3,Ugp2,Uap1l1
2_Summary	Reactome Gene Sets	R-MMU-6798695	Neutrophil degranulation	-5.51945	-1.75601	41/514	11676,11883,11980,12331,12333,13002,13010,13014,13030,13033,14134,15170,15442,17394,18641,18726,18746,18792,19156,20972,21762,26413,28240,66413,66848,67075,68891,69660,70568,71517,71884,72512,76501,83768,109754,110006,210992,212032,216274,231507,383295	Aldoc,Arsa,Atp8a1,Cap1,Capn1,Dnajc5,Cst3,Cstb,Ctsb,Ctsd,Fcnb,Ptpn6,Hpse,Mmp8,Pfkl,Lilra6,Pkm,Plau,Psap,Syngr1,Psmd2,Mapk1,Trpm2,Psmd6,Fuca2,Magt1,Cd177,Tmbim1,Cpne3,Vps35l,Chit1,Sting1,Commd9,Dpp7,Cyb5r3,Gusb,Lpcat1,Hk3,Cep290,Plac8,Ypel5
2_Member	Reactome Gene Sets	R-MMU-6798695	Neutrophil degranulation	-5.51945	-1.75601	41/514	11676,11883,11980,12331,12333,13002,13010,13014,13030,13033,14134,15170,15442,17394,18641,18726,18746,18792,19156,20972,21762,26413,28240,66413,66848,67075,68891,69660,70568,71517,71884,72512,76501,83768,109754,110006,210992,212032,216274,231507,383295	Aldoc,Arsa,Atp8a1,Cap1,Capn1,Dnajc5,Cst3,Cstb,Ctsb,Ctsd,Fcnb,Ptpn6,Hpse,Mmp8,Pfkl,Lilra6,Pkm,Plau,Psap,Syngr1,Psmd2,Mapk1,Trpm2,Psmd6,Fuca2,Magt1,Cd177,Tmbim1,Cpne3,Vps35l,Chit1,Sting1,Commd9,Dpp7,Cyb5r3,Gusb,Lpcat1,Hk3,Cep290,Plac8,Ypel5
3_Summary	GO Biological Processes	GO:0090407	organophosphate biosynthetic process	-5.43625	-1.75601	41/518	11305,11513,11534,11545,11676,12495,14173,14430,14933,15277,15559,18293,18641,18720,18746,22169,22247,23962,26413,28042,50790,54369,56398,59027,66826,67422,68603,68738,74246,76500,78914,98256,107477,192185,210992,212032,216820,227697,228812,231293,433256,11910,12497,13121,13360,13595,14198,14873,15586,16891,16987,18194,18627,19712,22221,22235,22259,50781,67452,74343,93685,93759,94180,109754,17045…	Abca2,Adcy7,Adk,Parp1,Aldoc,Entpd1,Fgf2,Galt,Gk,Hk2,Htr2b,Ogdh,Pfkl,Pip5k1a,Pkm,Cmpk2,Umps,Oasl2,Mapk1,Selenoi,Acsl4,Nme6,Chp1,Nampt,Taz,Dhdds,Pmvk,Acss1,Gale,Ip6k2,Nadsyn1,Kmo,Guca1b,Nadk,Lpcat1,Hk3,Dhrs7b,Dolk,Pigu,Cwh43,Acsl5,Atf3,Entpd6,Cyp51,Dhcr7,Ebp,Fhit,Gsto1,Hyal1,Lipg,Lss,Nsdhl,Per2,Rest,Ubp1,Ugdh,Nr1h3,Dkk3,Pnpla8,Crtc2,Entpd7,Sirt1,Acsbg1,Cyb5r3,Stard4,Sirt7,Mgst2,Ugp2,Nfe2l1,Chit1,Id…
3_Member	GO Biological Processes	GO:0090407	organophosphate biosynthetic process	-5.43625	-1.75601	41/518	11305,11513,11534,11545,11676,12495,14173,14430,14933,15277,15559,18293,18641,18720,18746,22169,22247,23962,26413,28042,50790,54369,56398,59027,66826,67422,68603,68738,74246,76500,78914,98256,107477,192185,210992,212032,216820,227697,228812,231293,433256	Abca2,Adcy7,Adk,Parp1,Aldoc,Entpd1,Fgf2,Galt,Gk,Hk2,Htr2b,Ogdh,Pfkl,Pip5k1a,Pkm,Cmpk2,Umps,Oasl2,Mapk1,Selenoi,Acsl4,Nme6,Chp1,Nampt,Taz,Dhdds,Pmvk,Acss1,Gale,Ip6k2,Nadsyn1,Kmo,Guca1b,Nadk,Lpcat1,Hk3,Dhrs7b,Dolk,Pigu,Cwh43,Acsl5
4_Summary	GO Biological Processes	GO:0016567	protein ubiquitination	-5.18507	-1.60174	47/644	12151,18023,18627,19647,19820,20821,21812,22034,22670,23806,26965,50789,56310,56398,64209,66412,66440,66597,66743,67138,67561,68497,68795,70369,71732,71999,73469,74164,76580,93759,93834,107035,140630,209011,214854,216869,218203,225164,235497,319817,320311,332110,381534,387524,407821,434219,671535,74153,98403,11305,11836,11993,13025,13030,14198,15925,19156,19184,21762,24086,24110,30940,64136,66413…	Bmi1,Nfe2l1,Per2,Rbbp6,Rlim,Trim21,Tgfbr1,Traf6,Trim26,Arih1,Cul1,Fbxl3,Gps2,Chp1,Herpud1,Arrdc4,Cdc26,Trim13,Rnf220,Herc6,Wdr48,Arel1,Ubr3,Bag5,Vps11,Fbxo22,Rnf38,Nfx1,Mib2,Sirt1,Peli2,Fbxo38,Ube4a,Sirt7,Neurl3,Arrb2,Mylip,Mib1,Leo1,Rc3h2,Rnf152,Mapk15,Ube2u,Znrf2,Znrf3,Trim30c,Parp10,Uba7,Zfp451,Abca2,Araf,Aup1,Ctla2b,Ctsb,Fhit,Ide,Psap,Psmc5,Psmd2,Tlk2,Usp18,Usp25,Sdf2l1,Psmd6,Socs4,Kctd2,Kctd…
4_Member	GO Biological Processes	GO:0016567	protein ubiquitination	-5.18507	-1.60174	47/644	12151,18023,18627,19647,19820,20821,21812,22034,22670,23806,26965,50789,56310,56398,64209,66412,66440,66597,66743,67138,67561,68497,68795,70369,71732,71999,73469,74164,76580,93759,93834,107035,140630,209011,214854,216869,218203,225164,235497,319817,320311,332110,381534,387524,407821,434219,671535	Bmi1,Nfe2l1,Per2,Rbbp6,Rlim,Trim21,Tgfbr1,Traf6,Trim26,Arih1,Cul1,Fbxl3,Gps2,Chp1,Herpud1,Arrdc4,Cdc26,Trim13,Rnf220,Herc6,Wdr48,Arel1,Ubr3,Bag5,Vps11,Fbxo22,Rnf38,Nfx1,Mib2,Sirt1,Peli2,Fbxo38,Ube4a,Sirt7,Neurl3,Arrb2,Mylip,Mib1,Leo1,Rc3h2,Rnf152,Mapk15,Ube2u,Znrf2,Znrf3,Trim30c,Parp10
4_Member	GO Biological Processes	GO:0032446	protein modification by small protein conjugation	-5.04332	-1.53916	49/691	12151,18023,18627,19647,19820,20821,21812,22034,22670,23806,26965,50789,56310,56398,64209,66412,66440,66597,66743,67138,67561,68497,68795,70369,71732,71999,73469,74153,74164,76580,93759,93834,98403,107035,140630,209011,214854,216869,218203,225164,235497,319817,320311,332110,381534,387524,407821,434219,671535	Bmi1,Nfe2l1,Per2,Rbbp6,Rlim,Trim21,Tgfbr1,Traf6,Trim26,Arih1,Cul1,Fbxl3,Gps2,Chp1,Herpud1,Arrdc4,Cdc26,Trim13,Rnf220,Herc6,Wdr48,Arel1,Ubr3,Bag5,Vps11,Fbxo22,Rnf38,Uba7,Nfx1,Mib2,Sirt1,Peli2,Zfp451,Fbxo38,Ube4a,Sirt7,Neurl3,Arrb2,Mylip,Mib1,Leo1,Rc3h2,Rnf152,Mapk15,Ube2u,Znrf2,Znrf3,Trim30c,Parp10
5_Summary	KEGG Pathway	M00101	Cholesterol biosynthesis, squalene 2,3-epoxide => cholesterol	-4.8461	-1.51804	5/10	13121,13360,13595,16987,18194,68603,68865,22259,50790,218203,11305,14173,19712,50781,67422,76500,109754,17977,76408,170459,228983	Cyp51,Dhcr7,Ebp,Lss,Nsdhl,Pmvk,Arv1,Nr1h3,Acsl4,Mylip,Abca2,Fgf2,Rest,Dkk3,Dhdds,Ip6k2,Cyb5r3,Ncoa1,Abcc3,Stard4,Osbpl2
5_Member	KEGG Pathway	M00101	Cholesterol biosynthesis, squalene 2,3-epoxide => cholesterol	-4.8461	-1.51804	5/10	13121,13360,13595,16987,18194	Cyp51,Dhcr7,Ebp,Lss,Nsdhl
5_Member	KEGG Pathway	mmu_M00101	Cholesterol biosynthesis, squalene 2,3-epoxide => cholesterol	-4.8461	-1.51804	5/10	13121,13360,13595,16987,18194	Cyp51,Dhcr7,Ebp,Lss,Nsdhl
6_Summary	CORUM	CORUM:413	(ER)-localized multiprotein complex, Ig heavy chains associated	-4.8461	-1.51804	5/10	12282,12304,64136,67838,320011,12317,12333,13002,13135,15505,20224,26400,26965,64209,103963	Hyou1,Pdia4,Sdf2l1,Dnajb11,Uggt1,Calr,Capn1,Dnajc5,Dad1,Hsph1,Sar1a,Map2k7,Cul1,Herpud1,Rpn1
6_Member	CORUM	CORUM:413	(ER)-localized multiprotein complex, Ig heavy chains associated	-4.8461	-1.51804	5/10	12282,12304,64136,67838,320011	Hyou1,Pdia4,Sdf2l1,Dnajb11,Uggt1
7_Summary	GO Biological Processes	GO:1901137	carbohydrate derivative biosynthetic process	-4.58694	-1.31571	43/601	11305,11513,11534,11545,11676,12495,13135,14426,14430,14933,15211,15277,15586,16168,18293,18641,18746,20448,20454,22169,22235,22247,50790,54369,56336,56398,57783,59048,64136,66826,67075,67422,68738,74246,78752,103963,107895,212032,227620,228812,231293,320011,433256	Abca2,Adcy7,Adk,Parp1,Aldoc,Entpd1,Dad1,Galnt4,Galt,Gk,Hexa,Hk2,Hyal1,Il15,Ogdh,Pfkl,Pkm,St6galnac4,St3gal5,Cmpk2,Ugdh,Umps,Acsl4,Nme6,B4galt5,Chp1,Tnip1,C1galt1c1,Sdf2l1,Taz,Magt1,Dhdds,Acss1,Gale,Csgalnact2,Rpn1,Mgat5,Hk3,Uap1l1,Pigu,Cwh43,Uggt1,Acsl5
7_Member	GO Biological Processes	GO:1901137	carbohydrate derivative biosynthetic process	-4.58694	-1.31571	43/601	11305,11513,11534,11545,11676,12495,13135,14426,14430,14933,15211,15277,15586,16168,18293,18641,18746,20448,20454,22169,22235,22247,50790,54369,56336,56398,57783,59048,64136,66826,67075,67422,68738,74246,78752,103963,107895,212032,227620,228812,231293,320011,433256	Abca2,Adcy7,Adk,Parp1,Aldoc,Entpd1,Dad1,Galnt4,Galt,Gk,Hexa,Hk2,Hyal1,Il15,Ogdh,Pfkl,Pkm,St6galnac4,St3gal5,Cmpk2,Ugdh,Umps,Acsl4,Nme6,B4galt5,Chp1,Tnip1,C1galt1c1,Sdf2l1,Taz,Magt1,Dhdds,Acss1,Gale,Csgalnact2,Rpn1,Mgat5,Hk3,Uap1l1,Pigu,Cwh43,Uggt1,Acsl5
3_Member	GO Biological Processes	GO:0009165	nucleotide biosynthetic process	-4.53199	-1.31571	26/291	11513,11534,11545,11676,12495,14430,15277,18293,18641,18746,22169,22247,23962,26413,50790,54369,59027,66826,68738,74246,78914,98256,107477,192185,212032,433256	Adcy7,Adk,Parp1,Aldoc,Entpd1,Galt,Hk2,Ogdh,Pfkl,Pkm,Cmpk2,Umps,Oasl2,Mapk1,Acsl4,Nme6,Nampt,Taz,Acss1,Gale,Nadsyn1,Kmo,Guca1b,Nadk,Hk3,Acsl5
5_Member	Reactome Gene Sets	R-MMU-191273	Cholesterol biosynthesis	-4.50445	-1.31571	7/26	13121,13360,13595,16987,18194,68603,68865	Cyp51,Dhcr7,Ebp,Lss,Nsdhl,Pmvk,Arv1
8_Summary	GO Biological Processes	GO:1903311	regulation of mRNA metabolic process	-4.48407	-1.31571	24/259	12696,13207,13548,19205,19656,19712,20658,20926,22668,52477,56335,70640,71169,72308,74645,80913,105559,170791,217980,227331,227707,235497,319817,432508,13874,18949,19647,54188,67797,67838,67897,71713,74133,74200,74213,83703,103135,106583,116748,219249,319618,328110,12747,67760,11992,13209,15547,19951,20821,22034,23961,23962,26987,58203,72054,170722,215615,243272	Cirbp,Ddx5,Dyrk1a,Ptbp1,Rbmxl1,Rest,Son,Supt6,Sf1,Angel2,Mettl3,Dcp2,Nbas,Brf1,Tent5c,Pum2,Mbnl2,Rbm39,Larp4b,Gigyf2,BC005624,Leo1,Rc3h2,Cpsf6,Ereg,Pnn,Rbbp6,Cpsf4,Snrnp48,Dnajb11,Rnmt,Cdc40,Smg8,Khdc4,Rbm26,Dbr1,Pan2,Scaf8,Lsm10,Tdrd3,Dcp1b,Prpf39,Clk1,Slc38a2,Auh,Ddx6,Trmt2a,Rpl32,Trim21,Traf6,Oas1b,Oasl2,Eif4e2,Zbp1,Cyp4f18,Nxf7,Rnpep,Sbno1
8_Member	GO Biological Processes	GO:1903311	regulation of mRNA metabolic process	-4.48407	-1.31571	24/259	12696,13207,13548,19205,19656,19712,20658,20926,22668,52477,56335,70640,71169,72308,74645,80913,105559,170791,217980,227331,227707,235497,319817,432508	Cirbp,Ddx5,Dyrk1a,Ptbp1,Rbmxl1,Rest,Son,Supt6,Sf1,Angel2,Mettl3,Dcp2,Nbas,Brf1,Tent5c,Pum2,Mbnl2,Rbm39,Larp4b,Gigyf2,BC005624,Leo1,Rc3h2,Cpsf6
3_Member	GO Biological Processes	GO:1901293	nucleoside phosphate biosynthetic process	-4.40596	-1.28458	26/296	11513,11534,11545,11676,12495,14430,15277,18293,18641,18746,22169,22247,23962,26413,50790,54369,59027,66826,68738,74246,78914,98256,107477,192185,212032,433256	Adcy7,Adk,Parp1,Aldoc,Entpd1,Galt,Hk2,Ogdh,Pfkl,Pkm,Cmpk2,Umps,Oasl2,Mapk1,Acsl4,Nme6,Nampt,Taz,Acss1,Gale,Nadsyn1,Kmo,Guca1b,Nadk,Hk3,Acsl5
9_Summary	Reactome Gene Sets	R-MMU-556833	Metabolism of lipids	-4.37587	-1.28458	42/594	11883,13121,13360,13595,14933,15107,15211,16922,16987,17977,18194,18720,19062,19156,28042,50790,64898,66659,66826,66853,67452,68603,68865,70568,71760,71854,71911,72054,74147,74522,75292,76408,78894,94180,170459,210992,216724,216820,228983,271457,319446,433256	Arsa,Cyp51,Dhcr7,Ebp,Gk,Hadh,Hexa,Phyh,Lss,Ncoa1,Nsdhl,Pip5k1a,Inpp5k,Psap,Selenoi,Acsl4,Lpin2,Acp6,Taz,Pnpla2,Pnpla8,Pmvk,Arv1,Cpne3,Etnppl,Dpep3,Bdh1,Cyp4f18,Ehhadh,Morc2a,Prkd3,Abcc3,Aacs,Acsbg1,Stard4,Lpcat1,Rufy1,Dhrs7b,Osbpl2,Rab5a,Dpep2,Acsl5
9_Member	Reactome Gene Sets	R-MMU-556833	Metabolism of lipids	-4.37587	-1.28458	42/594	11883,13121,13360,13595,14933,15107,15211,16922,16987,17977,18194,18720,19062,19156,28042,50790,64898,66659,66826,66853,67452,68603,68865,70568,71760,71854,71911,72054,74147,74522,75292,76408,78894,94180,170459,210992,216724,216820,228983,271457,319446,433256	Arsa,Cyp51,Dhcr7,Ebp,Gk,Hadh,Hexa,Phyh,Lss,Ncoa1,Nsdhl,Pip5k1a,Inpp5k,Psap,Selenoi,Acsl4,Lpin2,Acp6,Taz,Pnpla2,Pnpla8,Pmvk,Arv1,Cpne3,Etnppl,Dpep3,Bdh1,Cyp4f18,Ehhadh,Morc2a,Prkd3,Abcc3,Aacs,Acsbg1,Stard4,Lpcat1,Rufy1,Dhrs7b,Osbpl2,Rab5a,Dpep2,Acsl5
10_Summary	GO Biological Processes	GO:0002792	negative regulation of peptide secretion	-4.36276	-1.28458	13/95	13121,15107,18576,18641,19016,19712,22228,22259,27414,58185,58991,93759,107221,15505,16413,18015,19062,22166,56398,12550,13033,14063,14456,14609,15893,16573,18220,18627,19205,20224,20926,26413,28240,50790,70261,77128,78894,192185,209011,216274,381644,384783,320790,12495,12846,72054,52793,11480,12912,16190,17260,22421,64143,68891,76499,98256,271457,319924,17069,19156	Cyp51,Hadh,Pde3b,Pfkl,Pparg,Rest,Ucp2,Nr1h3,Sergef,Rsad2,Ghrl,Sirt1,Ffar4,Hsph1,Itgb1bp1,Nf1,Inpp5k,Txn1,Chp1,Cdh1,Ctsd,F2rl1,Gas6,Gja1,Ica1,Kif5b,Nucb1,Per2,Ptbp1,Sar1a,Supt6,Mapk1,Trpm2,Acsl4,Chp2,Crebrf,Aacs,Nadk,Sirt7,Cep290,Cep135,Irs2,Chd7,Entpd1,Comt,Cyp4f18,Fam3b,Acvr2a,Creb1,Il4ra,Mef2c,Wnt7a,Ralb,Cd177,Clasp2,Kmo,Rab5a,Apba1,Ly6e,Psap
10_Member	GO Biological Processes	GO:0002792	negative regulation of peptide secretion	-4.36276	-1.28458	13/95	13121,15107,18576,18641,19016,19712,22228,22259,27414,58185,58991,93759,107221	Cyp51,Hadh,Pde3b,Pfkl,Pparg,Rest,Ucp2,Nr1h3,Sergef,Rsad2,Ghrl,Sirt1,Ffar4
4_Member	GO Biological Processes	GO:0044257	cellular protein catabolic process	-4.3003	-1.24845	51/779	11305,11836,11993,13025,13030,14198,15925,18023,19156,19184,19647,19820,21762,23806,24086,24110,26965,30940,50789,64136,64209,66412,66413,66440,66597,67296,68497,68795,70369,70382,71393,71732,71999,74153,76497,83768,84585,93759,93841,107035,140630,170822,214639,216869,218203,225164,235441,269514,319817,320011,407821	Abca2,Araf,Aup1,Ctla2b,Ctsb,Fhit,Ide,Nfe2l1,Psap,Psmc5,Rbbp6,Rlim,Psmd2,Arih1,Tlk2,Usp18,Cul1,Usp25,Fbxl3,Sdf2l1,Herpud1,Arrdc4,Psmd6,Cdc26,Trim13,Socs4,Arel1,Ubr3,Bag5,Kctd2,Kctd6,Vps11,Fbxo22,Uba7,Ppp1r11,Dpp7,Rnf123,Sirt1,Uchl4,Fbxo38,Ube4a,Usp33,4930486L24Rik,Arrb2,Mylip,Mib1,Usp3,Fbxl4,Rc3h2,Uggt1,Znrf3
11_Summary	GO Biological Processes	GO:0009267	cellular response to starvation	-4.20345	-1.22416	17/156	11910,12846,14456,26413,56032,56208,56486,64143,70394,71999,93759,170822,235344,252875,270802,320311,100504663,72238,17977,20469,22042,11883,19016,23886,58991,78894,319229	Atf3,Comt,Gas6,Mapk1,Nprl2,Becn1,Gabarap,Ralb,Kptn,Fbxo22,Sirt1,Usp33,Sik2,Mios,BC048403,Rnf152,Atg14,Tbc1d5,Ncoa1,Sipa1,Tfrc,Arsa,Pparg,Gdf15,Ghrl,Aacs,Sctr
11_Member	GO Biological Processes	GO:0009267	cellular response to starvation	-4.20345	-1.22416	17/156	11910,12846,14456,26413,56032,56208,56486,64143,70394,71999,93759,170822,235344,252875,270802,320311,100504663	Atf3,Comt,Gas6,Mapk1,Nprl2,Becn1,Gabarap,Ralb,Kptn,Fbxo22,Sirt1,Usp33,Sik2,Mios,BC048403,Rnf152,Atg14
12_Summary	GO Biological Processes	GO:0016032	viral process	-4.20277	-1.22416	27/322	13030,13207,13209,14134,14456,17069,19062,19205,19712,20821,22221,22670,23961,23962,26965,58185,58203,66597,67064,73711,74522,98910,233532,270096,271457,434219,671535,14063,17476,19946,20290,20295,55985,57783,66848,12317,14609,224647,16168,18792,22034,72512,80913,105511,234311	Ctsb,Ddx5,Ddx6,Fcnb,Gas6,Ly6e,Inpp5k,Ptbp1,Rest,Trim21,Ubp1,Trim26,Oas1b,Oasl2,Cul1,Rsad2,Zbp1,Trim13,Chmp1b,Mvb12a,Morc2a,Usp6nl,Rsf1,Mon1b,Rab5a,Trim30c,Parp10,F2rl1,Mpeg1,Rpl30,Ccl1,Ccl17,Cxcl13,Tnip1,Fuca2,Calr,Gja1,Ilrun,Il15,Plau,Traf6,Sting1,Pum2,Fam170b,Ddx60
12_Member	GO Biological Processes	GO:0016032	viral process	-4.20277	-1.22416	27/322	13030,13207,13209,14134,14456,17069,19062,19205,19712,20821,22221,22670,23961,23962,26965,58185,58203,66597,67064,73711,74522,98910,233532,270096,271457,434219,671535	Ctsb,Ddx5,Ddx6,Fcnb,Gas6,Ly6e,Inpp5k,Ptbp1,Rest,Trim21,Ubp1,Trim26,Oas1b,Oasl2,Cul1,Rsad2,Zbp1,Trim13,Chmp1b,Mvb12a,Morc2a,Usp6nl,Rsf1,Mon1b,Rab5a,Trim30c,Parp10
5_Member	WikiPathways	WP4346	Cholesterol metabolism (includes both Bloch and Kandutsch-Russell pathways)	-4.19576	-1.22416	9/49	13121,13360,13595,16987,18194,22259,50790,68603,218203	Cyp51,Dhcr7,Ebp,Lss,Nsdhl,Nr1h3,Acsl4,Pmvk,Mylip
12_Member	GO Biological Processes	GO:0044419	interspecies interaction between organisms	-4.18424	-1.22416	35/470	13030,13207,13209,14063,14134,14456,17069,17476,19062,19205,19712,19946,20290,20295,20821,22221,22670,23961,23962,26965,55985,57783,58185,58203,66597,66848,67064,73711,74522,98910,233532,270096,271457,434219,671535	Ctsb,Ddx5,Ddx6,F2rl1,Fcnb,Gas6,Ly6e,Mpeg1,Inpp5k,Ptbp1,Rest,Rpl30,Ccl1,Ccl17,Trim21,Ubp1,Trim26,Oas1b,Oasl2,Cul1,Cxcl13,Tnip1,Rsad2,Zbp1,Trim13,Fuca2,Chmp1b,Mvb12a,Morc2a,Usp6nl,Rsf1,Mon1b,Rab5a,Trim30c,Parp10
13_Summary	GO Biological Processes	GO:0032720	negative regulation of tumor necrosis factor production	-4.09531	-1.15543	10/62	14456,15170,19401,27218,56399,58991,93695,93759,216869,224647,11513,11545,14063,17394,18569,19016,22163,58205,68038,76497,81897,107221,242248,12912,13874,14134,15442,15559,16168,16170,16190,16196,17221,18176,20290,22034,22165,58185,72512,80913,99371,104759,229898,234311,433693	Gas6,Ptpn6,Rara,Slamf1,Akap8,Ghrl,Gpnmb,Sirt1,Arrb2,Ilrun,Adcy7,Parp1,F2rl1,Mmp8,Pdcd4,Pparg,Tnfrsf4,Pdcd1lg2,Chid1,Ppp1r11,Tlr9,Ffar4,Bank1,Creb1,Ereg,Fcnb,Hpse,Htr2b,Il15,Il16,Il4ra,Il7,Cd46,Nras,Ccl1,Traf6,Txk,Rsad2,Sting1,Pum2,Arfgef2,Pld4,Gbp5,Ddx60,Akirin2
13_Member	GO Biological Processes	GO:0032720	negative regulation of tumor necrosis factor production	-4.09531	-1.15543	10/62	14456,15170,19401,27218,56399,58991,93695,93759,216869,224647	Gas6,Ptpn6,Rara,Slamf1,Akap8,Ghrl,Gpnmb,Sirt1,Arrb2,Ilrun
14_Summary	Reactome Gene Sets	R-MMU-449147	Signaling by Interleukins	-4.06482	-1.14424	23/258	12912,12929,15162,15170,16164,16168,16169,16170,16190,16197,19184,21762,22034,26400,26413,26965,60504,66413,66724,73699,93834,231130,384783,14256,22163,23806,24110,26987,74153,81897,13030,20193,214639	Creb1,Crkl,Hck,Ptpn6,Il13ra1,Il15,Il15ra,Il16,Il4ra,Il7r,Psmc5,Psmd2,Traf6,Map2k7,Mapk1,Cul1,Il21r,Psmd6,Tab3,Ppp2r1b,Peli2,Tnip2,Irs2,Flt3l,Tnfrsf4,Arih1,Usp18,Eif4e2,Uba7,Tlr9,Ctsb,S100a1,4930486L24Rik
14_Member	Reactome Gene Sets	R-MMU-449147	Signaling by Interleukins	-4.06482	-1.14424	23/258	12912,12929,15162,15170,16164,16168,16169,16170,16190,16197,19184,21762,22034,26400,26413,26965,60504,66413,66724,73699,93834,231130,384783	Creb1,Crkl,Hck,Ptpn6,Il13ra1,Il15,Il15ra,Il16,Il4ra,Il7r,Psmc5,Psmd2,Traf6,Map2k7,Mapk1,Cul1,Il21r,Psmd6,Tab3,Ppp2r1b,Peli2,Tnip2,Irs2
13_Member	GO Biological Processes	GO:1903556	negative regulation of tumor necrosis factor superfamily cytokine production	-4.03459	-1.13249	10/63	14456,15170,19401,27218,56399,58991,93695,93759,216869,224647	Gas6,Ptpn6,Rara,Slamf1,Akap8,Ghrl,Gpnmb,Sirt1,Arrb2,Ilrun
11_Member	GO Biological Processes	GO:0042594	response to starvation	-3.98957	-1.1179	18/178	11910,12846,14456,26413,56032,56208,56486,64143,70394,71999,72238,93759,170822,235344,252875,270802,320311,100504663	Atf3,Comt,Gas6,Mapk1,Nprl2,Becn1,Gabarap,Ralb,Kptn,Fbxo22,Tbc1d5,Sirt1,Usp33,Sik2,Mios,BC048403,Rnf152,Atg14
10_Member	GO Biological Processes	GO:1904950	negative regulation of establishment of protein localization	-3.98523	-1.1179	16/147	13121,15107,15505,16413,18015,18576,18641,19062,19712,22166,22228,22259,27414,56398,58185,58991	Cyp51,Hadh,Hsph1,Itgb1bp1,Nf1,Pde3b,Pfkl,Inpp5k,Rest,Txn1,Ucp2,Nr1h3,Sergef,Chp1,Rsad2,Ghrl
10_Member	GO Biological Processes	GO:0070201	regulation of establishment of protein localization	-3.94645	-1.10183	40/581	12550,13033,13121,14063,14456,14609,15107,15505,15893,16413,16573,18015,18220,18576,18627,18641,19062,19205,19712,20224,20926,22166,22228,22259,26413,27414,28240,50790,56398,58185,58991,70261,77128,78894,93759,192185,209011,216274,381644,384783	Cdh1,Ctsd,Cyp51,F2rl1,Gas6,Gja1,Hadh,Hsph1,Ica1,Itgb1bp1,Kif5b,Nf1,Nucb1,Pde3b,Per2,Pfkl,Inpp5k,Ptbp1,Rest,Sar1a,Supt6,Txn1,Ucp2,Nr1h3,Mapk1,Sergef,Trpm2,Acsl4,Chp1,Rsad2,Ghrl,Chp2,Crebrf,Aacs,Sirt1,Nadk,Sirt7,Cep290,Cep135,Irs2
12_Member	GO Biological Processes	GO:0044403	symbiont process	-3.9172	-1.10183	30/390	13030,13207,13209,14063,14134,14456,17069,19062,19205,19712,20821,22221,22670,23961,23962,26965,57783,58185,58203,66597,66848,67064,73711,74522,98910,233532,270096,271457,434219,671535	Ctsb,Ddx5,Ddx6,F2rl1,Fcnb,Gas6,Ly6e,Inpp5k,Ptbp1,Rest,Trim21,Ubp1,Trim26,Oas1b,Oasl2,Cul1,Tnip1,Rsad2,Zbp1,Trim13,Fuca2,Chmp1b,Mvb12a,Morc2a,Usp6nl,Rsf1,Mon1b,Rab5a,Trim30c,Parp10
15_Summary	GO Biological Processes	GO:0019216	regulation of lipid metabolic process	-3.90626	-1.10183	29/372	11305,12912,13360,14173,14933,15559,18023,18576,19016,19156,19712,22259,22668,50781,50790,56310,56398,57257,66826,66853,68865,93759,170459,210992,319229,382030,384783,433256,100504663,13121,13595,16891,16987,18194,18720,20448,28042,56336,64898,67422,67452,68603,68738,94180,109754,216820,227697,228812,231293,18796,19062,30805,66659,67296,76500,12846,20540	Abca2,Creb1,Dhcr7,Fgf2,Gk,Htr2b,Nfe2l1,Pde3b,Pparg,Psap,Rest,Nr1h3,Sf1,Dkk3,Acsl4,Gps2,Chp1,Vav3,Taz,Pnpla2,Arv1,Sirt1,Stard4,Lpcat1,Sctr,Cnep1r1,Irs2,Acsl5,Atg14,Cyp51,Ebp,Lipg,Lss,Nsdhl,Pip5k1a,St6galnac4,Selenoi,B4galt5,Lpin2,Dhdds,Pnpla8,Pmvk,Acss1,Acsbg1,Cyb5r3,Dhrs7b,Dolk,Pigu,Cwh43,Plcb2,Inpp5k,Slc22a4,Acp6,Socs4,Ip6k2,Comt,Slc7a7
15_Member	GO Biological Processes	GO:0019216	regulation of lipid metabolic process	-3.90626	-1.10183	29/372	11305,12912,13360,14173,14933,15559,18023,18576,19016,19156,19712,22259,22668,50781,50790,56310,56398,57257,66826,66853,68865,93759,170459,210992,319229,382030,384783,433256,100504663	Abca2,Creb1,Dhcr7,Fgf2,Gk,Htr2b,Nfe2l1,Pde3b,Pparg,Psap,Rest,Nr1h3,Sf1,Dkk3,Acsl4,Gps2,Chp1,Vav3,Taz,Pnpla2,Arv1,Sirt1,Stard4,Lpcat1,Sctr,Cnep1r1,Irs2,Acsl5,Atg14
4_Member	Reactome Gene Sets	R-MMU-983168	Antigen processing: Ubiquitination & Proteasome degradation	-3.90142	-1.10183	24/282	19184,19647,19820,21762,26965,50789,66413,66440,66743,67138,68497,69706,71393,71778,71999,74153,76580,83962,84585,117589,140630,218203,269514,387524	Psmc5,Rbbp6,Rlim,Psmd2,Cul1,Fbxl3,Psmd6,Cdc26,Rnf220,Herc6,Arel1,Lrr1,Kctd6,Klhl5,Fbxo22,Uba7,Mib2,Btbd1,Rnf123,Asb7,Ube4a,Mylip,Fbxl4,Znrf2
4_Member	GO Biological Processes	GO:0051603	proteolysis involved in cellular protein catabolic process	-3.89277	-1.10183	47/726	11836,11993,13025,13030,14198,15925,18023,19184,19647,19820,21762,23806,24086,24110,26965,30940,50789,64136,64209,66412,66413,66440,66597,67296,68497,68795,70369,70382,71393,71999,74153,76497,84585,93759,93841,107035,140630,170822,214639,216869,218203,225164,235441,269514,319817,320011,407821	Araf,Aup1,Ctla2b,Ctsb,Fhit,Ide,Nfe2l1,Psmc5,Rbbp6,Rlim,Psmd2,Arih1,Tlk2,Usp18,Cul1,Usp25,Fbxl3,Sdf2l1,Herpud1,Arrdc4,Psmd6,Cdc26,Trim13,Socs4,Arel1,Ubr3,Bag5,Kctd2,Kctd6,Fbxo22,Uba7,Ppp1r11,Rnf123,Sirt1,Uchl4,Fbxo38,Ube4a,Usp33,4930486L24Rik,Arrb2,Mylip,Mib1,Usp3,Fbxl4,Rc3h2,Uggt1,Znrf3
1_Member	KEGG Pathway	ko00052	Galactose metabolism	-3.87885	-1.10169	7/32	14430,15277,18641,74246,212032,216558,319625	Galt,Hk2,Pfkl,Gale,Hk3,Ugp2,Galm
5_Member	WikiPathways	WP103	Cholesterol Biosynthesis	-3.83659	-1.08504	5/15	13121,13360,16987,18194,68603	Cyp51,Dhcr7,Lss,Nsdhl,Pmvk
10_Member	GO Biological Processes	GO:0090087	regulation of peptide transport	-3.8214	-1.08504	40/589	12550,13121,14063,14456,14609,15107,15893,16413,16573,18015,18220,18576,18627,18641,19016,19062,19205,19712,20224,20926,22166,22228,22259,26413,27414,28240,50790,56398,58185,58991,70261,77128,78894,93759,107221,192185,209011,216274,320790,384783	Cdh1,Cyp51,F2rl1,Gas6,Gja1,Hadh,Ica1,Itgb1bp1,Kif5b,Nf1,Nucb1,Pde3b,Per2,Pfkl,Pparg,Inpp5k,Ptbp1,Rest,Sar1a,Supt6,Txn1,Ucp2,Nr1h3,Mapk1,Sergef,Trpm2,Acsl4,Chp1,Rsad2,Ghrl,Chp2,Crebrf,Aacs,Sirt1,Ffar4,Nadk,Sirt7,Cep290,Chd7,Irs2
16_Summary	GO Biological Processes	GO:0070665	positive regulation of leukocyte proliferation	-3.81394	-1.08504	16/152	11534,12151,14256,16168,16196,17221,17260,22034,22042,22163,26413,27218,57257,58205,81897,384783,12399,12912,14012,14063,14456,14582,15170,16169,16190,16197,18015,19016,19156,19401,22165,28240,50932,56048,56310,56335,58185,74748,76022,93685,93759,216820,224860,269023,319817,320790,15505,16170,17394,20926,22259,68891,73747,75345,93695,105352,231130,242248,12333,16412,57783,14609,12317,12550,12929,…	Adk,Bmi1,Flt3l,Il15,Il7,Cd46,Mef2c,Traf6,Tfrc,Tnfrsf4,Mapk1,Slamf1,Vav3,Pdcd1lg2,Tlr9,Irs2,Runx3,Creb1,Mpzl2,F2rl1,Gas6,Gfi1b,Ptpn6,Il15ra,Il4ra,Il7r,Nf1,Pparg,Psap,Rara,Txk,Trpm2,Mink1,Lgals8,Gps2,Mettl3,Rsad2,Slamf8,Gon4l,Entpd7,Sirt1,Dhrs7b,Plcl2,Zfp608,Rc3h2,Chd7,Hsph1,Il16,Mmp8,Supt6,Nr1h3,Cd177,Shld1,Slamf7,Gpnmb,Dusp22,Tnip2,Bank1,Capn1,Itgb1,Tnip1,Gja1,Calr,Cdh1,Crkl,Hyal1,Itgb1bp1,Ldb1,P…
16_Member	GO Biological Processes	GO:0070665	positive regulation of leukocyte proliferation	-3.81394	-1.08504	16/152	11534,12151,14256,16168,16196,17221,17260,22034,22042,22163,26413,27218,57257,58205,81897,384783	Adk,Bmi1,Flt3l,Il15,Il7,Cd46,Mef2c,Traf6,Tfrc,Tnfrsf4,Mapk1,Slamf1,Vav3,Pdcd1lg2,Tlr9,Irs2
14_Member	Reactome Gene Sets	R-MMU-1280215	Cytokine Signaling in Immune system	-3.78694	-1.08504	29/378	12912,12929,14256,15162,15170,16164,16168,16169,16170,16190,16197,19184,21762,22034,22163,23806,24110,26400,26413,26965,26987,60504,66413,66724,73699,74153,93834,231130,384783	Creb1,Crkl,Flt3l,Hck,Ptpn6,Il13ra1,Il15,Il15ra,Il16,Il4ra,Il7r,Psmc5,Psmd2,Traf6,Tnfrsf4,Arih1,Usp18,Map2k7,Mapk1,Cul1,Eif4e2,Il21r,Psmd6,Tab3,Ppp2r1b,Uba7,Peli2,Tnip2,Irs2
12_Member	GO Biological Processes	GO:0048525	negative regulation of viral process	-3.78149	-1.08504	13/108	14134,17069,19062,19712,20821,22221,22670,23961,23962,58185,66597,74522,671535	Fcnb,Ly6e,Inpp5k,Rest,Trim21,Ubp1,Trim26,Oas1b,Oasl2,Rsad2,Trim13,Morc2a,Parp10
13_Member	GO Biological Processes	GO:0001818	negative regulation of cytokine production	-3.76985	-1.08504	23/270	11513,11545,14063,14456,15170,17394,18569,19016,19401,22163,27218,56399,58205,58991,68038,76497,81897,93695,93759,107221,216869,224647,242248	Adcy7,Parp1,F2rl1,Gas6,Ptpn6,Mmp8,Pdcd4,Pparg,Rara,Tnfrsf4,Slamf1,Akap8,Pdcd1lg2,Ghrl,Chid1,Ppp1r11,Tlr9,Gpnmb,Sirt1,Ffar4,Arrb2,Ilrun,Bank1
3_Member	GO Biological Processes	GO:0044283	small molecule biosynthetic process	-3.73874	-1.08504	45/696	11305,11534,11676,11910,12495,12497,13121,13360,13595,14173,14198,14430,14873,15277,15586,16891,16987,18194,18293,18627,18641,18746,19712,22221,22235,22247,22259,50781,54369,67422,67452,68603,68738,74246,74343,76500,93685,93759,94180,98256,109754,170459,209011,211666,212032	Abca2,Adk,Aldoc,Atf3,Entpd1,Entpd6,Cyp51,Dhcr7,Ebp,Fgf2,Fhit,Galt,Gsto1,Hk2,Hyal1,Lipg,Lss,Nsdhl,Ogdh,Per2,Pfkl,Pkm,Rest,Ubp1,Ugdh,Umps,Nr1h3,Dkk3,Nme6,Dhdds,Pnpla8,Pmvk,Acss1,Gale,Crtc2,Ip6k2,Entpd7,Sirt1,Acsbg1,Kmo,Cyb5r3,Stard4,Sirt7,Mgst2,Hk3
1_Member	GO Biological Processes	GO:0033499	galactose catabolic process via UDP-galactose	-3.71669	-1.08504	3/4	14430,74246,319625	Galt,Gale,Galm
1_Member	KEGG Pathway	M00632	Galactose degradation, Leloir pathway, galactose => alpha-D-glucose-1P	-3.71669	-1.08504	3/4	14430,74246,319625	Galt,Gale,Galm
1_Member	KEGG Pathway	mmu_M00632	Galactose degradation, Leloir pathway, galactose => alpha-D-glucose-1P	-3.71669	-1.08504	3/4	14430,74246,319625	Galt,Gale,Galm
17_Summary	GO Biological Processes	GO:0003104	positive regulation of glomerular filtration	-3.71669	-1.08504	3/4	14063,14456,14609,11800,93759	F2rl1,Gas6,Gja1,Api5,Sirt1
17_Member	GO Biological Processes	GO:0003104	positive regulation of glomerular filtration	-3.71669	-1.08504	3/4	14063,14456,14609	F2rl1,Gas6,Gja1
6_Member	CORUM	CORUM:414	(ER)-localized multiprotein complex, in absence of Ig heavy chains	-3.70723	-1.08504	4/9	12282,12304,64136,320011	Hyou1,Pdia4,Sdf2l1,Uggt1
18_Summary	GO Biological Processes	GO:2000508	regulation of dendritic cell chemotaxis	-3.70723	-1.08504	4/9	12317,14456,27218,74748,28240,12929,14063,14173,14388,16170,18720,20290,20295,26413,55985,57257,102103,140571,216869,445007	Calr,Gas6,Slamf1,Slamf8,Trpm2,Crkl,F2rl1,Fgf2,Gab1,Il16,Pip5k1a,Ccl1,Ccl17,Mapk1,Cxcl13,Vav3,Mtus1,Plxnb3,Arrb2,Nup85
18_Member	GO Biological Processes	GO:2000508	regulation of dendritic cell chemotaxis	-3.70723	-1.08504	4/9	12317,14456,27218,74748	Calr,Gas6,Slamf1,Slamf8
10_Member	GO Biological Processes	GO:0051048	negative regulation of secretion	-3.70459	-1.08504	19/204	12495,12846,13121,14609,15107,18015,18576,18641,19016,19712,22228,22259,27414,50790,58185,58991,72054,93759,107221	Entpd1,Comt,Cyp51,Gja1,Hadh,Nf1,Pde3b,Pfkl,Pparg,Rest,Ucp2,Nr1h3,Sergef,Acsl4,Rsad2,Ghrl,Cyp4f18,Sirt1,Ffar4
19_Summary	Reactome Gene Sets	R-MMU-6811558	PI5P, PP2A and IER3 Regulate PI3K/AKT Signaling	-3.68989	-1.08489	12/96	11839,13874,14173,14256,14388,18720,21802,22034,26413,26932,73699,384783,11964,18576,81897,114143,12151,12912,19184,21762,66413,11513	Areg,Ereg,Fgf2,Flt3l,Gab1,Pip5k1a,Tgfa,Traf6,Mapk1,Ppp2r5e,Ppp2r1b,Irs2,Atp6v1a,Pde3b,Tlr9,Atp6v0b,Bmi1,Creb1,Psmc5,Psmd2,Psmd6,Adcy7
19_Member	Reactome Gene Sets	R-MMU-6811558	PI5P, PP2A and IER3 Regulate PI3K/AKT Signaling	-3.68989	-1.08489	12/96	11839,13874,14173,14256,14388,18720,21802,22034,26413,26932,73699,384783	Areg,Ereg,Fgf2,Flt3l,Gab1,Pip5k1a,Tgfa,Traf6,Mapk1,Ppp2r5e,Ppp2r1b,Irs2
16_Member	GO Biological Processes	GO:0030890	positive regulation of B cell proliferation	-3.68595	-1.08489	8/45	12151,16196,17260,22042,22163,57257,81897,384783	Bmi1,Il7,Mef2c,Tfrc,Tnfrsf4,Vav3,Tlr9,Irs2
10_Member	GO Biological Processes	GO:0051224	negative regulation of protein transport	-3.62909	-1.05899	15/142	13121,15107,16413,18015,18576,18641,19062,19712,22166,22228,22259,27414,56398,58185,58991	Cyp51,Hadh,Itgb1bp1,Nf1,Pde3b,Pfkl,Inpp5k,Rest,Txn1,Ucp2,Nr1h3,Sergef,Chp1,Rsad2,Ghrl
20_Summary	GO Biological Processes	GO:1901136	carbohydrate derivative catabolic process	-3.62909	-1.05899	15/142	12495,13010,14173,14430,15211,15442,15586,15931,19156,22221,56174,66848,71884,93685,110006,56398,11305,11883,13030,13033,74105,114143	Entpd1,Cst3,Fgf2,Galt,Hexa,Hpse,Hyal1,Ids,Psap,Ubp1,Nagk,Fuca2,Chit1,Entpd7,Gusb,Chp1,Abca2,Arsa,Ctsb,Ctsd,Gga2,Atp6v0b
20_Member	GO Biological Processes	GO:1901136	carbohydrate derivative catabolic process	-3.62909	-1.05899	15/142	12495,13010,14173,14430,15211,15442,15586,15931,19156,22221,56174,66848,71884,93685,110006	Entpd1,Cst3,Fgf2,Galt,Hexa,Hpse,Hyal1,Ids,Psap,Ubp1,Nagk,Fuca2,Chit1,Entpd7,Gusb
1_Member	KEGG Pathway	mmu00052	Galactose metabolism	-3.61988	-1.05899	7/35	14430,15277,18641,74246,212032,216558,319625	Galt,Hk2,Pfkl,Gale,Hk3,Ugp2,Galm
4_Member	Reactome Gene Sets	R-MMU-1280218	Adaptive Immune System	-3.58489	-1.04295	43/666	12317,13030,13033,13426,15170,15896,16412,16554,16573,17060,19184,19647,19820,21762,22034,26932,26965,50789,52685,58205,65972,66413,66440,66743,67138,68497,69706,71393,71778,71999,73699,74153,75345,76580,83962,84585,117589,140630,214639,217306,218203,269514,387524	Calr,Ctsb,Ctsd,Dync1i1,Ptpn6,Icam2,Itgb1,Kif13b,Kif5b,Blnk,Psmc5,Rbbp6,Rlim,Psmd2,Traf6,Ppp2r5e,Cul1,Fbxl3,Cd300lg,Pdcd1lg2,Ifi30,Psmd6,Cdc26,Rnf220,Herc6,Arel1,Lrr1,Kctd6,Klhl5,Fbxo22,Ppp2r1b,Uba7,Slamf7,Mib2,Btbd1,Rnf123,Asb7,Ube4a,4930486L24Rik,Cd300e,Mylip,Fbxl4,Znrf2
16_Member	GO Biological Processes	GO:0002521	leukocyte differentiation	-3.55236	-1.02274	40/607	12151,12399,12912,14012,14063,14256,14456,14582,15170,16168,16169,16190,16196,16197,17221,17260,18015,19016,19156,19401,22034,22042,22165,27218,28240,50932,56048,56310,56335,58185,74748,76022,81897,93685,93759,216820,224860,269023,319817,320790	Bmi1,Runx3,Creb1,Mpzl2,F2rl1,Flt3l,Gas6,Gfi1b,Ptpn6,Il15,Il15ra,Il4ra,Il7,Il7r,Cd46,Mef2c,Nf1,Pparg,Psap,Rara,Traf6,Tfrc,Txk,Slamf1,Trpm2,Mink1,Lgals8,Gps2,Mettl3,Rsad2,Slamf8,Gon4l,Tlr9,Entpd7,Sirt1,Dhrs7b,Plcl2,Zfp608,Rc3h2,Chd7
18_Member	GO Biological Processes	GO:0002407	dendritic cell chemotaxis	-3.54917	-1.02274	5/17	12317,14456,27218,28240,74748	Calr,Gas6,Slamf1,Trpm2,Slamf8
10_Member	GO Biological Processes	GO:0051223	regulation of protein transport	-3.52964	-1.01077	37/548	12550,13121,14063,14456,14609,15107,15893,16413,16573,18015,18220,18576,18627,18641,19062,19205,19712,20224,20926,22166,22228,22259,26413,27414,28240,50790,56398,58185,58991,70261,77128,78894,93759,192185,209011,216274,384783	Cdh1,Cyp51,F2rl1,Gas6,Gja1,Hadh,Ica1,Itgb1bp1,Kif5b,Nf1,Nucb1,Pde3b,Per2,Pfkl,Inpp5k,Ptbp1,Rest,Sar1a,Supt6,Txn1,Ucp2,Nr1h3,Mapk1,Sergef,Trpm2,Acsl4,Chp1,Rsad2,Ghrl,Chp2,Crebrf,Aacs,Sirt1,Nadk,Sirt7,Cep290,Irs2
12_Member	GO Biological Processes	GO:1903901	negative regulation of viral life cycle	-3.473	-0.968842	11/87	14134,17069,19062,20821,22670,23961,23962,58185,66597,74522,671535	Fcnb,Ly6e,Inpp5k,Trim21,Trim26,Oas1b,Oasl2,Rsad2,Trim13,Morc2a,Parp10
12_Member	GO Biological Processes	GO:0019058	viral life cycle	-3.44673	-0.949751	20/231	13030,13207,13209,14134,14456,17069,19062,20821,22670,23961,23962,58185,66597,67064,73711,74522,98910,271457,434219,671535	Ctsb,Ddx5,Ddx6,Fcnb,Gas6,Ly6e,Inpp5k,Trim21,Trim26,Oas1b,Oasl2,Rsad2,Trim13,Chmp1b,Mvb12a,Morc2a,Usp6nl,Rab5a,Trim30c,Parp10
19_Member	Reactome Gene Sets	R-MMU-199418	Negative regulation of the PI3K/AKT network	-3.40243	-0.919461	12/103	11839,13874,14173,14256,14388,18720,21802,22034,26413,26932,73699,384783	Areg,Ereg,Fgf2,Flt3l,Gab1,Pip5k1a,Tgfa,Traf6,Mapk1,Ppp2r5e,Ppp2r1b,Irs2
8_Member	GO Biological Processes	GO:0016071	mRNA metabolic process	-3.38529	-0.909167	42/660	12696,13207,13548,13874,18949,19205,19647,19656,19712,20658,20926,22668,52477,54188,56335,67797,67838,67897,70640,71169,71713,72308,74133,74200,74213,74645,80913,83703,103135,105559,106583,116748,170791,217980,219249,227331,227707,235497,319618,319817,328110,432508	Cirbp,Ddx5,Dyrk1a,Ereg,Pnn,Ptbp1,Rbbp6,Rbmxl1,Rest,Son,Supt6,Sf1,Angel2,Cpsf4,Mettl3,Snrnp48,Dnajb11,Rnmt,Dcp2,Nbas,Cdc40,Brf1,Smg8,Khdc4,Rbm26,Tent5c,Pum2,Dbr1,Pan2,Mbnl2,Scaf8,Lsm10,Rbm39,Larp4b,Tdrd3,Gigyf2,BC005624,Leo1,Dcp1b,Rc3h2,Prpf39,Cpsf6
10_Member	GO Biological Processes	GO:0090276	regulation of peptide hormone secretion	-3.3505	-0.887734	20/235	14609,15107,15893,16573,18576,18627,18641,19016,19205,19712,22228,28240,50790,58991,78894,93759,107221,192185,320790,384783	Gja1,Hadh,Ica1,Kif5b,Pde3b,Per2,Pfkl,Pparg,Ptbp1,Rest,Ucp2,Trpm2,Acsl4,Ghrl,Aacs,Sirt1,Ffar4,Nadk,Chd7,Irs2
1_Member	GO Biological Processes	GO:0019388	galactose catabolic process	-3.33081	-0.874585	3/5	14430,74246,319625	Galt,Gale,Galm
11_Member	GO Biological Processes	GO:0031668	cellular response to extracellular stimulus	-3.3034	-0.870691	20/237	11910,12846,14456,17977,20469,22042,26413,56032,56208,56486,64143,70394,71999,93759,170822,235344,252875,270802,320311,100504663	Atf3,Comt,Gas6,Ncoa1,Sipa1,Tfrc,Mapk1,Nprl2,Becn1,Gabarap,Ralb,Kptn,Fbxo22,Sirt1,Usp33,Sik2,Mios,BC048403,Rnf152,Atg14
5_Member	KEGG Pathway	ko00100	Steroid biosynthesis	-3.30174	-0.870691	5/19	13121,13360,13595,16987,18194	Cyp51,Dhcr7,Ebp,Lss,Nsdhl
5_Member	KEGG Pathway	mmu00100	Steroid biosynthesis	-3.30174	-0.870691	5/19	13121,13360,13595,16987,18194	Cyp51,Dhcr7,Ebp,Lss,Nsdhl
10_Member	GO Biological Processes	GO:0090278	negative regulation of peptide hormone secretion	-3.28137	-0.856393	9/64	15107,18576,18641,19016,19712,22228,58991,93759,107221	Hadh,Pde3b,Pfkl,Pparg,Rest,Ucp2,Ghrl,Sirt1,Ffar4
16_Member	GO Biological Processes	GO:0050671	positive regulation of lymphocyte proliferation	-3.24714	-0.851323	14/138	11534,12151,16168,16196,17221,17260,22034,22042,22163,27218,57257,58205,81897,384783	Adk,Bmi1,Il15,Il7,Cd46,Mef2c,Traf6,Tfrc,Tnfrsf4,Slamf1,Vav3,Pdcd1lg2,Tlr9,Irs2
13_Member	GO Biological Processes	GO:0001817	regulation of cytokine production	-3.22837	-0.838161	45/735	11513,11545,12912,13874,14063,14134,14456,15170,15442,15559,16168,16170,16190,16196,17221,17394,18176,18569,19016,19401,20290,22034,22163,22165,27218,56399,58185,58205,58991,68038,72512,76497,80913,81897,93695,93759,99371,104759,107221,216869,224647,229898,234311,242248,433693	Adcy7,Parp1,Creb1,Ereg,F2rl1,Fcnb,Gas6,Ptpn6,Hpse,Htr2b,Il15,Il16,Il4ra,Il7,Cd46,Mmp8,Nras,Pdcd4,Pparg,Rara,Ccl1,Traf6,Tnfrsf4,Txk,Slamf1,Akap8,Rsad2,Pdcd1lg2,Ghrl,Chid1,Sting1,Ppp1r11,Pum2,Tlr9,Gpnmb,Sirt1,Arfgef2,Pld4,Ffar4,Arrb2,Ilrun,Gbp5,Ddx60,Bank1,Akirin2
10_Member	GO Biological Processes	GO:1903531	negative regulation of secretion by cell	-3.20639	-0.823113	16/172	12495,13121,14609,15107,18015,18576,18641,19016,19712,22228,22259,27414,58185,58991,93759,107221	Entpd1,Cyp51,Gja1,Hadh,Nf1,Pde3b,Pfkl,Pparg,Rest,Ucp2,Nr1h3,Sergef,Rsad2,Ghrl,Sirt1,Ffar4
16_Member	GO Biological Processes	GO:0032946	positive regulation of mononuclear cell proliferation	-3.18443	-0.823113	14/140	11534,12151,16168,16196,17221,17260,22034,22042,22163,27218,57257,58205,81897,384783	Adk,Bmi1,Il15,Il7,Cd46,Mef2c,Traf6,Tfrc,Tnfrsf4,Slamf1,Vav3,Pdcd1lg2,Tlr9,Irs2
14_Member	Reactome Gene Sets	R-MMU-168138	Toll Like Receptor 9 (TLR9) Cascade	-3.16764	-0.823113	10/80	12912,22034,26400,26413,26965,66724,73699,81897,93834,231130	Creb1,Traf6,Map2k7,Mapk1,Cul1,Tab3,Ppp2r1b,Tlr9,Peli2,Tnip2
11_Member	GO Biological Processes	GO:0031669	cellular response to nutrient levels	-3.1581	-0.823113	18/208	11910,12846,14456,17977,26413,56032,56208,56486,64143,70394,71999,93759,170822,235344,252875,270802,320311,100504663	Atf3,Comt,Gas6,Ncoa1,Mapk1,Nprl2,Becn1,Gabarap,Ralb,Kptn,Fbxo22,Sirt1,Usp33,Sik2,Mios,BC048403,Rnf152,Atg14
20_Member	Reactome Gene Sets	R-MMU-2160916	Hyaluronan uptake and degradation	-3.15136	-0.823113	4/12	15211,15586,56398,110006	Hexa,Hyal1,Chp1,Gusb
10_Member	GO Biological Processes	GO:0050796	regulation of insulin secretion	-3.15118	-0.823113	17/191	14609,15107,15893,16573,18576,18627,18641,19205,19712,22228,28240,50790,58991,78894,93759,192185,384783	Gja1,Hadh,Ica1,Kif5b,Pde3b,Per2,Pfkl,Ptbp1,Rest,Ucp2,Trpm2,Acsl4,Ghrl,Aacs,Sirt1,Nadk,Irs2
15_Member	GO Biological Processes	GO:0008610	lipid biosynthetic process	-3.09221	-0.793773	38/599	11305,12912,13121,13360,13595,14173,15559,16891,16987,18194,18720,19712,20448,22259,22668,28042,50781,50790,56336,56398,64898,66826,66853,67422,67452,68603,68738,93759,94180,109754,170459,210992,216820,227697,228812,231293,382030,433256	Abca2,Creb1,Cyp51,Dhcr7,Ebp,Fgf2,Htr2b,Lipg,Lss,Nsdhl,Pip5k1a,Rest,St6galnac4,Nr1h3,Sf1,Selenoi,Dkk3,Acsl4,B4galt5,Chp1,Lpin2,Taz,Pnpla2,Dhdds,Pnpla8,Pmvk,Acss1,Sirt1,Acsbg1,Cyb5r3,Stard4,Lpcat1,Dhrs7b,Dolk,Pigu,Cwh43,Cnep1r1,Acsl5
20_Member	KEGG Pathway	ko00531	Glycosaminoglycan degradation	-3.08517	-0.793773	5/21	15211,15442,15586,15931,110006	Hexa,Hpse,Hyal1,Ids,Gusb
20_Member	KEGG Pathway	mmu00531	Glycosaminoglycan degradation	-3.08517	-0.793773	5/21	15211,15442,15586,15931,110006	Hexa,Hpse,Hyal1,Ids,Gusb
4_Member	Reactome Gene Sets	R-MMU-983169	Class I MHC mediated antigen processing & presentation	-3.07898	-0.793773	25/340	12317,19184,19647,19820,21762,26965,50789,66413,66440,66743,67138,68497,69706,71393,71778,71999,74153,76580,83962,84585,117589,140630,218203,269514,387524	Calr,Psmc5,Rbbp6,Rlim,Psmd2,Cul1,Fbxl3,Psmd6,Cdc26,Rnf220,Herc6,Arel1,Lrr1,Kctd6,Klhl5,Fbxo22,Uba7,Mib2,Btbd1,Rnf123,Asb7,Ube4a,Mylip,Fbxl4,Znrf2
14_Member	Reactome Gene Sets	R-MMU-448424	Interleukin-17 signaling	-3.07411	-0.793773	8/55	12912,22034,26400,26413,26965,66724,73699,231130	Creb1,Traf6,Map2k7,Mapk1,Cul1,Tab3,Ppp2r1b,Tnip2
14_Member	Reactome Gene Sets	R-MMU-450294	MAP kinase activation	-3.07411	-0.793773	8/55	12912,22034,26400,26413,26965,66724,73699,231130	Creb1,Traf6,Map2k7,Mapk1,Cul1,Tab3,Ppp2r1b,Tnip2
3_Member	GO Biological Processes	GO:0019363	pyridine nucleotide biosynthetic process	-3.07176	-0.793773	12/112	11676,14430,15277,18293,18641,18746,59027,74246,78914,98256,192185,212032	Aldoc,Galt,Hk2,Ogdh,Pfkl,Pkm,Nampt,Gale,Nadsyn1,Kmo,Nadk,Hk3
4_Member	GO Biological Processes	GO:0019941	modification-dependent protein catabolic process	-3.06311	-0.793591	39/622	11836,11993,14198,19184,19647,19820,21762,23806,24086,24110,26965,30940,50789,64209,66412,66413,66440,66597,67296,68497,68795,70369,70382,71393,71999,74153,76497,93759,93841,107035,140630,170822,216869,218203,225164,235441,269514,319817,407821	Araf,Aup1,Fhit,Psmc5,Rbbp6,Rlim,Psmd2,Arih1,Tlk2,Usp18,Cul1,Usp25,Fbxl3,Herpud1,Arrdc4,Psmd6,Cdc26,Trim13,Socs4,Arel1,Ubr3,Bag5,Kctd2,Kctd6,Fbxo22,Uba7,Ppp1r11,Sirt1,Uchl4,Fbxo38,Ube4a,Usp33,Arrb2,Mylip,Mib1,Usp3,Fbxl4,Rc3h2,Znrf3
10_Member	GO Biological Processes	GO:0002791	regulation of peptide secretion	-3.04278	-0.785714	25/342	13121,14063,14609,15107,15893,16573,18576,18627,18641,19016,19205,19712,22228,22259,27414,28240,50790,58185,58991,78894,93759,107221,192185,320790,384783	Cyp51,F2rl1,Gja1,Hadh,Ica1,Kif5b,Pde3b,Per2,Pfkl,Pparg,Ptbp1,Rest,Ucp2,Nr1h3,Sergef,Trpm2,Acsl4,Rsad2,Ghrl,Aacs,Sirt1,Ffar4,Nadk,Chd7,Irs2
14_Member	Reactome Gene Sets	R-MMU-168142	Toll Like Receptor 10 (TLR10) Cascade	-3.03864	-0.785714	9/69	12912,22034,26400,26413,26965,66724,73699,93834,231130	Creb1,Traf6,Map2k7,Mapk1,Cul1,Tab3,Ppp2r1b,Peli2,Tnip2
14_Member	Reactome Gene Sets	R-MMU-168176	Toll Like Receptor 5 (TLR5) Cascade	-3.03864	-0.785714	9/69	12912,22034,26400,26413,26965,66724,73699,93834,231130	Creb1,Traf6,Map2k7,Mapk1,Cul1,Tab3,Ppp2r1b,Peli2,Tnip2
14_Member	Reactome Gene Sets	R-MMU-975871	MyD88 cascade initiated on plasma membrane	-3.03864	-0.785714	9/69	12912,22034,26400,26413,26965,66724,73699,93834,231130	Creb1,Traf6,Map2k7,Mapk1,Cul1,Tab3,Ppp2r1b,Peli2,Tnip2
3_Member	GO Biological Processes	GO:0009132	nucleoside diphosphate metabolic process	-3.02849	-0.779607	13/129	11676,12495,12497,14430,15277,18293,18641,18746,22169,54369,74246,93685,212032	Aldoc,Entpd1,Entpd6,Galt,Hk2,Ogdh,Pfkl,Pkm,Cmpk2,Nme6,Gale,Entpd7,Hk3
12_Member	GO Biological Processes	GO:0043901	negative regulation of multi-organism process	-3.01926	-0.778863	16/179	12317,14134,14609,17069,19062,19712,20821,22221,22670,23961,23962,58185,66597,74522,224647,671535	Calr,Fcnb,Gja1,Ly6e,Inpp5k,Rest,Trim21,Ubp1,Trim26,Oas1b,Oasl2,Rsad2,Trim13,Morc2a,Ilrun,Parp10
8_Member	GO Biological Processes	GO:0050684	regulation of mRNA processing	-3.00426	-0.778863	14/146	12696,13207,13548,19205,19656,19712,20658,20926,22668,105559,170791,227707,235497,432508	Cirbp,Ddx5,Dyrk1a,Ptbp1,Rbmxl1,Rest,Son,Supt6,Sf1,Mbnl2,Rbm39,BC005624,Leo1,Cpsf6
16_Member	GO Biological Processes	GO:0045619	regulation of lymphocyte differentiation	-3.00105	-0.778863	17/197	12151,12399,14256,14456,15170,16168,16169,16190,16196,16197,17221,19401,56335,74748,81897,269023,319817	Bmi1,Runx3,Flt3l,Gas6,Ptpn6,Il15,Il15ra,Il4ra,Il7,Il7r,Cd46,Rara,Mettl3,Slamf8,Tlr9,Zfp608,Rc3h2
14_Member	Reactome Gene Sets	R-MMU-166058	MyD88:MAL(TIRAP) cascade initiated on plasma membrane	-2.99298	-0.778863	9/70	12912,22034,26400,26413,26965,66724,73699,93834,231130	Creb1,Traf6,Map2k7,Mapk1,Cul1,Tab3,Ppp2r1b,Peli2,Tnip2
14_Member	Reactome Gene Sets	R-MMU-168179	Toll Like Receptor TLR1:TLR2 Cascade	-2.99298	-0.778863	9/70	12912,22034,26400,26413,26965,66724,73699,93834,231130	Creb1,Traf6,Map2k7,Mapk1,Cul1,Tab3,Ppp2r1b,Peli2,Tnip2
14_Member	Reactome Gene Sets	R-MMU-168188	Toll Like Receptor TLR6:TLR2 Cascade	-2.99298	-0.778863	9/70	12912,22034,26400,26413,26965,66724,73699,93834,231130	Creb1,Traf6,Map2k7,Mapk1,Cul1,Tab3,Ppp2r1b,Peli2,Tnip2
14_Member	Reactome Gene Sets	R-MMU-181438	Toll Like Receptor 2 (TLR2) Cascade	-2.99298	-0.778863	9/70	12912,22034,26400,26413,26965,66724,73699,93834,231130	Creb1,Traf6,Map2k7,Mapk1,Cul1,Tab3,Ppp2r1b,Peli2,Tnip2
11_Member	GO Biological Processes	GO:0034198	cellular response to amino acid starvation	-2.98845	-0.778024	7/44	11910,26413,56032,70394,252875,270802,320311	Atf3,Mapk1,Nprl2,Kptn,Mios,BC048403,Rnf152
16_Member	GO Biological Processes	GO:0030098	lymphocyte differentiation	-2.96158	-0.764031	29/425	12151,12399,14012,14256,14456,15170,16168,16169,16190,16196,16197,17221,19156,19401,22165,27218,50932,56048,56310,56335,58185,74748,76022,81897,93685,224860,269023,319817,320790	Bmi1,Runx3,Mpzl2,Flt3l,Gas6,Ptpn6,Il15,Il15ra,Il4ra,Il7,Il7r,Cd46,Psap,Rara,Txk,Slamf1,Mink1,Lgals8,Gps2,Mettl3,Rsad2,Slamf8,Gon4l,Tlr9,Entpd7,Plcl2,Zfp608,Rc3h2,Chd7
10_Member	GO Biological Processes	GO:0050709	negative regulation of protein secretion	-2.95998	-0.764031	10/85	13121,15107,18576,18641,19712,22228,22259,27414,58185,58991	Cyp51,Hadh,Pde3b,Pfkl,Rest,Ucp2,Nr1h3,Sergef,Rsad2,Ghrl
3_Member	GO Biological Processes	GO:0072525	pyridine-containing compound biosynthetic process	-2.93708	-0.756614	12/116	11676,14430,15277,18293,18641,18746,59027,74246,78914,98256,192185,212032	Aldoc,Galt,Hk2,Ogdh,Pfkl,Pkm,Nampt,Gale,Nadsyn1,Kmo,Nadk,Hk3
4_Member	GO Biological Processes	GO:0006511	ubiquitin-dependent protein catabolic process	-2.93517	-0.756614	38/611	11836,11993,14198,19184,19647,19820,21762,23806,24086,24110,26965,30940,50789,64209,66412,66413,66440,66597,67296,68497,68795,70369,70382,71393,71999,76497,93759,93841,107035,140630,170822,216869,218203,225164,235441,269514,319817,407821	Araf,Aup1,Fhit,Psmc5,Rbbp6,Rlim,Psmd2,Arih1,Tlk2,Usp18,Cul1,Usp25,Fbxl3,Herpud1,Arrdc4,Psmd6,Cdc26,Trim13,Socs4,Arel1,Ubr3,Bag5,Kctd2,Kctd6,Fbxo22,Ppp1r11,Sirt1,Uchl4,Fbxo38,Ube4a,Usp33,Arrb2,Mylip,Mib1,Usp3,Fbxl4,Rc3h2,Znrf3
4_Member	GO Biological Processes	GO:0043632	modification-dependent macromolecule catabolic process	-2.93511	-0.756614	39/632	11836,11993,14198,19184,19647,19820,21762,23806,24086,24110,26965,30940,50789,64209,66412,66413,66440,66597,67296,68497,68795,70369,70382,71393,71999,74153,76497,93759,93841,107035,140630,170822,216869,218203,225164,235441,269514,319817,407821	Araf,Aup1,Fhit,Psmc5,Rbbp6,Rlim,Psmd2,Arih1,Tlk2,Usp18,Cul1,Usp25,Fbxl3,Herpud1,Arrdc4,Psmd6,Cdc26,Trim13,Socs4,Arel1,Ubr3,Bag5,Kctd2,Kctd6,Fbxo22,Uba7,Ppp1r11,Sirt1,Uchl4,Fbxo38,Ube4a,Usp33,Arrb2,Mylip,Mib1,Usp3,Fbxl4,Rc3h2,Znrf3
19_Member	Reactome Gene Sets	R-MMU-74752	Signaling by Insulin receptor	-2.90433	-0.732619	9/72	11964,14173,14256,14388,18576,26413,81897,114143,384783	Atp6v1a,Fgf2,Flt3l,Gab1,Pde3b,Mapk1,Tlr9,Atp6v0b,Irs2
18_Member	GO Biological Processes	GO:0036336	dendritic cell migration	-2.89316	-0.724802	5/23	12317,14456,27218,28240,74748	Calr,Gas6,Slamf1,Trpm2,Slamf8
15_Member	GO Biological Processes	GO:0045834	positive regulation of lipid metabolic process	-2.86107	-0.709103	15/168	12912,14173,15559,19016,22259,56398,57257,66826,66853,170459,319229,382030,384783,433256,100504663	Creb1,Fgf2,Htr2b,Pparg,Nr1h3,Chp1,Vav3,Taz,Pnpla2,Stard4,Sctr,Cnep1r1,Irs2,Acsl5,Atg14
14_Member	Reactome Gene Sets	R-MMU-975138	TRAF6 mediated induction of NFkB and MAP kinases upon TLR7/8 or 9 activation	-2.81906	-0.683832	9/74	12912,22034,26400,26413,26965,66724,73699,93834,231130	Creb1,Traf6,Map2k7,Mapk1,Cul1,Tab3,Ppp2r1b,Peli2,Tnip2
15_Member	GO Biological Processes	GO:0046486	glycerolipid metabolic process	-2.81093	-0.683832	26/375	14173,14933,15559,16891,18720,18796,19062,22259,28042,30805,50790,64898,66659,66826,66853,67296,67452,76500,93759,210992,216820,228812,231293,382030,433256,100504663	Fgf2,Gk,Htr2b,Lipg,Pip5k1a,Plcb2,Inpp5k,Nr1h3,Selenoi,Slc22a4,Acsl4,Lpin2,Acp6,Taz,Pnpla2,Socs4,Pnpla8,Ip6k2,Sirt1,Lpcat1,Dhrs7b,Pigu,Cwh43,Cnep1r1,Acsl5,Atg14
3_Member	KEGG Pathway	M00549	Nucleotide sugar biosynthesis, glucose => UDP-glucose	-2.8108	-0.683832	3/7	15277,212032,216558	Hk2,Hk3,Ugp2
3_Member	KEGG Pathway	mmu_M00549	Nucleotide sugar biosynthesis, glucose => UDP-glucose	-2.8108	-0.683832	3/7	15277,212032,216558	Hk2,Hk3,Ugp2
18_Member	GO Biological Processes	GO:2000510	positive regulation of dendritic cell chemotaxis	-2.8108	-0.683832	3/7	12317,14456,27218	Calr,Gas6,Slamf1
14_Member	Reactome Gene Sets	R-MMU-975155	MyD88 dependent cascade initiated on endosome	-2.77762	-0.664638	9/75	12912,22034,26400,26413,26965,66724,73699,93834,231130	Creb1,Traf6,Map2k7,Mapk1,Cul1,Tab3,Ppp2r1b,Peli2,Tnip2
10_Member	GO Biological Processes	GO:0032024	positive regulation of insulin secretion	-2.76903	-0.664638	10/90	14609,16573,19205,28240,50790,58991,78894,93759,192185,384783	Gja1,Kif5b,Ptbp1,Trpm2,Acsl4,Ghrl,Aacs,Sirt1,Nadk,Irs2
11_Member	GO Biological Processes	GO:1990928	response to amino acid starvation	-2.75987	-0.664638	7/48	11910,26413,56032,70394,252875,270802,320311	Atf3,Mapk1,Nprl2,Kptn,Mios,BC048403,Rnf152
12_Member	GO Biological Processes	GO:0019083	viral transcription	-2.75987	-0.664638	7/48	19062,19712,20821,22221,66597,233532,270096	Inpp5k,Rest,Trim21,Ubp1,Trim13,Rsf1,Mon1b
19_Member	Reactome Gene Sets	R-MMU-74751	Insulin receptor signalling cascade	-2.75987	-0.664638	7/48	14173,14256,14388,18576,26413,81897,384783	Fgf2,Flt3l,Gab1,Pde3b,Mapk1,Tlr9,Irs2
5_Member	GO Biological Processes	GO:0046165	alcohol biosynthetic process	-2.75973	-0.664638	13/138	11305,13121,13360,13595,14173,16987,18194,19712,50781,67422,68603,76500,109754	Abca2,Cyp51,Dhcr7,Ebp,Fgf2,Lss,Nsdhl,Rest,Dkk3,Dhdds,Pmvk,Ip6k2,Cyb5r3
15_Member	GO Biological Processes	GO:0045017	glycerolipid biosynthetic process	-2.75942	-0.664638	15/172	14173,15559,18720,22259,28042,50790,64898,66826,66853,210992,216820,228812,231293,382030,433256	Fgf2,Htr2b,Pip5k1a,Nr1h3,Selenoi,Acsl4,Lpin2,Taz,Pnpla2,Lpcat1,Dhrs7b,Pigu,Cwh43,Cnep1r1,Acsl5
3_Member	GO Biological Processes	GO:0006002	fructose 6-phosphate metabolic process	-2.74904	-0.659863	4/15	15277,18023,18641,212032	Hk2,Nfe2l1,Pfkl,Hk3
14_Member	Reactome Gene Sets	R-MMU-168181	Toll Like Receptor 7/8 (TLR7/8) Cascade	-2.73696	-0.650557	9/76	12912,22034,26400,26413,26965,66724,73699,93834,231130	Creb1,Traf6,Map2k7,Mapk1,Cul1,Tab3,Ppp2r1b,Peli2,Tnip2
12_Member	GO Biological Processes	GO:0032897	negative regulation of viral transcription	-2.72116	-0.649246	5/25	19062,19712,20821,22221,66597	Inpp5k,Rest,Trim21,Ubp1,Trim13
3_Member	GO Biological Processes	GO:0006164	purine nucleotide biosynthetic process	-2.71486	-0.649246	19/246	11513,11534,11545,11676,12495,14430,15277,18293,18641,18746,23962,50790,54369,66826,68738,74246,107477,212032,433256	Adcy7,Adk,Parp1,Aldoc,Entpd1,Galt,Hk2,Ogdh,Pfkl,Pkm,Oasl2,Acsl4,Nme6,Taz,Acss1,Gale,Guca1b,Hk3,Acsl5
10_Member	GO Biological Processes	GO:0050708	regulation of protein secretion	-2.70994	-0.649246	22/303	13121,14063,14609,15107,15893,16573,18576,18627,18641,19205,19712,22228,22259,27414,28240,50790,58185,58991,78894,93759,192185,384783	Cyp51,F2rl1,Gja1,Hadh,Ica1,Kif5b,Pde3b,Per2,Pfkl,Ptbp1,Rest,Ucp2,Nr1h3,Sergef,Trpm2,Acsl4,Rsad2,Ghrl,Aacs,Sirt1,Nadk,Irs2
5_Member	GO Biological Processes	GO:0006695	cholesterol biosynthetic process	-2.70666	-0.649246	7/49	13121,13360,13595,16987,18194,68603,109754	Cyp51,Dhcr7,Ebp,Lss,Nsdhl,Pmvk,Cyb5r3
5_Member	GO Biological Processes	GO:1902653	secondary alcohol biosynthetic process	-2.70666	-0.649246	7/49	13121,13360,13595,16987,18194,68603,109754	Cyp51,Dhcr7,Ebp,Lss,Nsdhl,Pmvk,Cyb5r3
12_Member	GO Biological Processes	GO:0043903	regulation of symbiosis, encompassing mutualism through parasitism	-2.70529	-0.649246	18/228	13207,14063,14134,17069,19062,19712,20821,22221,22670,23961,23962,58185,66597,66848,74522,233532,434219,671535	Ddx5,F2rl1,Fcnb,Ly6e,Inpp5k,Rest,Trim21,Ubp1,Trim26,Oas1b,Oasl2,Rsad2,Trim13,Fuca2,Morc2a,Rsf1,Trim30c,Parp10
14_Member	Reactome Gene Sets	R-MMU-168898	Toll-like Receptor Cascades	-2.70366	-0.649246	13/140	12912,13030,20193,22034,26400,26413,26965,66724,73699,81897,93834,214639,231130	Creb1,Ctsb,S100a1,Traf6,Map2k7,Mapk1,Cul1,Tab3,Ppp2r1b,Tlr9,Peli2,4930486L24Rik,Tnip2
15_Member	GO Biological Processes	GO:0010565	regulation of cellular ketone metabolic process	-2.70366	-0.649246	13/140	12846,14933,18023,19016,19712,20540,22259,50781,50790,93759,170459,384783,433256	Comt,Gk,Nfe2l1,Pparg,Rest,Slc7a7,Nr1h3,Dkk3,Acsl4,Sirt1,Stard4,Irs2,Acsl5
8_Member	GO Biological Processes	GO:0048024	regulation of mRNA splicing, via spliceosome	-2.68354	-0.639281	11/108	12696,13207,13548,19205,19656,19712,20658,22668,105559,170791,227707	Cirbp,Ddx5,Dyrk1a,Ptbp1,Rbmxl1,Rest,Son,Sf1,Mbnl2,Rbm39,BC005624
13_Member	GO Biological Processes	GO:0032715	negative regulation of interleukin-6 production	-2.65489	-0.622889	7/50	14456,15170,27218,58991,81897,216869,242248	Gas6,Ptpn6,Slamf1,Ghrl,Tlr9,Arrb2,Bank1
3_Member	GO Biological Processes	GO:0019359	nicotinamide nucleotide biosynthetic process	-2.65162	-0.622173	11/109	11676,14430,15277,18293,18641,18746,59027,74246,78914,192185,212032	Aldoc,Galt,Hk2,Ogdh,Pfkl,Pkm,Nampt,Gale,Nadsyn1,Nadk,Hk3
16_Member	GO Biological Processes	GO:0002694	regulation of leukocyte activation	-2.63567	-0.61923	41/700	11534,12151,12399,14063,14256,14456,15170,15505,16168,16169,16170,16190,16196,16197,17221,17260,17394,19016,19401,20926,22034,22042,22163,22259,27218,56048,56335,57257,58205,68891,73747,74748,75345,81897,93695,105352,231130,242248,269023,319817,384783	Adk,Bmi1,Runx3,F2rl1,Flt3l,Gas6,Ptpn6,Hsph1,Il15,Il15ra,Il16,Il4ra,Il7,Il7r,Cd46,Mef2c,Mmp8,Pparg,Rara,Supt6,Traf6,Tfrc,Tnfrsf4,Nr1h3,Slamf1,Lgals8,Mettl3,Vav3,Pdcd1lg2,Cd177,Shld1,Slamf8,Slamf7,Tlr9,Gpnmb,Dusp22,Tnip2,Bank1,Zfp608,Rc3h2,Irs2
3_Member	GO Biological Processes	GO:0034404	nucleobase-containing small molecule biosynthetic process	-2.63318	-0.61923	16/195	11534,11676,12495,12497,14198,14430,15277,18293,18641,18746,22221,22247,54369,74246,93685,212032	Adk,Aldoc,Entpd1,Entpd6,Fhit,Galt,Hk2,Ogdh,Pfkl,Pkm,Ubp1,Umps,Nme6,Gale,Entpd7,Hk3
3_Member	GO Biological Processes	GO:0016052	carbohydrate catabolic process	-2.62189	-0.61923	13/143	11676,14430,15277,18293,18641,18746,71884,74246,75731,110006,212032,244416,319625	Aldoc,Galt,Hk2,Ogdh,Pfkl,Pkm,Chit1,Gale,Idnk,Gusb,Hk3,Ppp1r3b,Galm
3_Member	GO Biological Processes	GO:0046939	nucleotide phosphorylation	-2.62015	-0.61923	11/110	11676,13178,14430,15277,18293,18641,18746,22169,54369,74246,212032	Aldoc,Dck,Galt,Hk2,Ogdh,Pfkl,Pkm,Cmpk2,Nme6,Gale,Hk3
1_Member	GO Biological Processes	GO:0006012	galactose metabolic process	-2.61867	-0.61923	3/8	14430,74246,319625	Galt,Gale,Galm
10_Member	GO Biological Processes	GO:0030072	peptide hormone secretion	-2.61651	-0.61923	21/289	14609,15107,15893,16573,18576,18627,18641,19016,19205,19712,22228,28240,50790,52793,58991,78894,93759,107221,192185,320790,384783	Gja1,Hadh,Ica1,Kif5b,Pde3b,Per2,Pfkl,Pparg,Ptbp1,Rest,Ucp2,Trpm2,Acsl4,Fam3b,Ghrl,Aacs,Sirt1,Ffar4,Nadk,Chd7,Irs2
10_Member	GO Biological Processes	GO:0046883	regulation of hormone secretion	-2.60475	-0.612475	22/309	11480,12912,14609,15107,15893,16573,18576,18627,18641,19016,19205,19712,22228,28240,50790,58991,78894,93759,107221,192185,320790,384783	Acvr2a,Creb1,Gja1,Hadh,Ica1,Kif5b,Pde3b,Per2,Pfkl,Pparg,Ptbp1,Rest,Ucp2,Trpm2,Acsl4,Ghrl,Aacs,Sirt1,Ffar4,Nadk,Chd7,Irs2
3_Member	GO Biological Processes	GO:0072522	purine-containing compound biosynthetic process	-2.59683	-0.609506	19/252	11513,11534,11545,11676,12495,14430,15277,18293,18641,18746,23962,50790,54369,66826,68738,74246,107477,212032,433256	Adcy7,Adk,Parp1,Aldoc,Entpd1,Galt,Hk2,Ogdh,Pfkl,Pkm,Oasl2,Acsl4,Nme6,Taz,Acss1,Gale,Guca1b,Hk3,Acsl5
12_Member	GO Biological Processes	GO:0019080	viral gene expression	-2.59592	-0.609506	8/65	19062,19205,19712,20821,22221,66597,233532,270096	Inpp5k,Ptbp1,Rest,Trim21,Ubp1,Trim13,Rsf1,Mon1b
10_Member	GO Biological Processes	GO:0046888	negative regulation of hormone secretion	-2.59287	-0.609506	10/95	14609,15107,18576,18641,19016,19712,22228,58991,93759,107221	Gja1,Hadh,Pde3b,Pfkl,Pparg,Rest,Ucp2,Ghrl,Sirt1,Ffar4
3_Member	GO Biological Processes	GO:0009108	coenzyme biosynthetic process	-2.58861	-0.609506	16/197	11676,14430,14873,15277,18293,18641,18746,50790,59027,68738,74246,78914,98256,192185,212032,433256	Aldoc,Galt,Gsto1,Hk2,Ogdh,Pfkl,Pkm,Acsl4,Nampt,Acss1,Gale,Nadsyn1,Kmo,Nadk,Hk3,Acsl5
10_Member	GO Biological Processes	GO:0030073	insulin secretion	-2.58252	-0.605567	18/234	14609,15107,15893,16573,18576,18627,18641,19205,19712,22228,28240,50790,52793,58991,78894,93759,192185,384783	Gja1,Hadh,Ica1,Kif5b,Pde3b,Per2,Pfkl,Ptbp1,Rest,Ucp2,Trpm2,Acsl4,Fam3b,Ghrl,Aacs,Sirt1,Nadk,Irs2
3_Member	KEGG Pathway	M00001	Glycolysis (Embden-Meyerhof pathway), glucose => pyruvate	-2.56578	-0.595234	5/27	11676,15277,18641,18746,212032	Aldoc,Hk2,Pfkl,Pkm,Hk3
3_Member	KEGG Pathway	mmu_M00001	Glycolysis (Embden-Meyerhof pathway), glucose => pyruvate	-2.56578	-0.595234	5/27	11676,15277,18641,18746,212032	Aldoc,Hk2,Pfkl,Pkm,Hk3
3_Member	KEGG Pathway	ko00010	Glycolysis / Gluconeogenesis	-2.55371	-0.585268	8/66	11669,11676,15277,18641,18746,68738,212032,319625	Aldh2,Aldoc,Hk2,Pfkl,Pkm,Acss1,Hk3,Galm
3_Member	GO Biological Processes	GO:0009142	nucleoside triphosphate biosynthetic process	-2.55145	-0.585116	14/163	11534,11545,11676,12495,14430,15277,18293,18641,18746,22169,54369,66826,74246,212032	Adk,Parp1,Aldoc,Entpd1,Galt,Hk2,Ogdh,Pfkl,Pkm,Cmpk2,Nme6,Taz,Gale,Hk3
7_Member	GO Biological Processes	GO:0018279	protein N-linked glycosylation via asparagine	-2.53299	-0.581123	4/17	67075,103963,107895,320011	Magt1,Rpn1,Mgat5,Uggt1
20_Member	Reactome Gene Sets	R-MMU-2142845	Hyaluronan metabolism	-2.53299	-0.581123	4/17	15211,15586,56398,110006	Hexa,Hyal1,Chp1,Gusb
16_Member	GO Biological Processes	GO:0007159	leukocyte cell-cell adhesion	-2.52897	-0.581123	24/353	11534,12151,12333,12399,15170,15505,16168,16190,16196,16197,16412,17221,19401,22034,22042,27218,56048,57783,58205,68891,93695,105352,269023,319817	Adk,Bmi1,Capn1,Runx3,Ptpn6,Hsph1,Il15,Il4ra,Il7,Il7r,Itgb1,Cd46,Rara,Traf6,Tfrc,Slamf1,Lgals8,Tnip1,Pdcd1lg2,Cd177,Gpnmb,Dusp22,Zfp608,Rc3h2
15_Member	GO Biological Processes	GO:0008654	phospholipid biosynthetic process	-2.52146	-0.575614	15/182	11305,14173,15559,18720,28042,56398,66826,67422,68603,210992,216820,227697,228812,231293,433256	Abca2,Fgf2,Htr2b,Pip5k1a,Selenoi,Chp1,Taz,Dhdds,Pmvk,Lpcat1,Dhrs7b,Dolk,Pigu,Cwh43,Acsl5
14_Member	Reactome Gene Sets	R-MMU-168164	Toll Like Receptor 3 (TLR3) Cascade	-2.51237	-0.570511	8/67	12912,22034,26400,26413,26965,66724,73699,231130	Creb1,Traf6,Map2k7,Mapk1,Cul1,Tab3,Ppp2r1b,Tnip2
3_Member	GO Biological Processes	GO:0051188	cofactor biosynthetic process	-2.50226	-0.564471	19/257	11655,11676,14430,14873,15277,18293,18641,18746,50790,59027,66154,68738,74246,78914,98256,192185,211666,212032,433256	Alas1,Aldoc,Galt,Gsto1,Hk2,Ogdh,Pfkl,Pkm,Acsl4,Nampt,Tmem14c,Acss1,Gale,Nadsyn1,Kmo,Nadk,Mgst2,Hk3,Acsl5
12_Member	GO Biological Processes	GO:0043900	regulation of multi-organism process	-2.50042	-0.564471	28/436	12317,13207,14063,14134,14609,16168,17069,18792,19062,19712,20821,22034,22221,22670,23961,23962,58185,66597,66848,72512,74522,80913,105511,224647,233532,234311,434219,671535	Calr,Ddx5,F2rl1,Fcnb,Gja1,Il15,Ly6e,Plau,Inpp5k,Rest,Trim21,Traf6,Ubp1,Trim26,Oas1b,Oasl2,Rsad2,Trim13,Fuca2,Sting1,Morc2a,Pum2,Fam170b,Ilrun,Rsf1,Ddx60,Trim30c,Parp10
6_Member	KEGG Pathway	ko04141	Protein processing in endoplasmic reticulum	-2.45583	-0.536592	14/167	12282,12304,12317,12333,13002,13135,15505,20224,26400,26965,64209,67838,103963,320011	Hyou1,Pdia4,Calr,Capn1,Dnajc5,Dad1,Hsph1,Sar1a,Map2k7,Cul1,Herpud1,Dnajb11,Rpn1,Uggt1
17_Member	GO Biological Processes	GO:2000270	negative regulation of fibroblast apoptotic process	-2.45455	-0.536592	3/9	11800,14456,93759	Api5,Gas6,Sirt1
20_Member	KEGG Pathway	M00078	Heparan sulfate degradation	-2.45455	-0.536592	3/9	15442,15931,110006	Hpse,Ids,Gusb
20_Member	KEGG Pathway	mmu_M00078	Heparan sulfate degradation	-2.45455	-0.536592	3/9	15442,15931,110006	Hpse,Ids,Gusb
11_Member	GO Biological Processes	GO:0009991	response to extracellular stimulus	-2.45096	-0.536007	27/419	11883,11910,12846,14456,17977,19016,20469,22042,23886,26413,56032,56208,56486,58991,64143,70394,71999,72238,78894,93759,170822,235344,252875,270802,319229,320311,100504663	Arsa,Atf3,Comt,Gas6,Ncoa1,Pparg,Sipa1,Tfrc,Gdf15,Mapk1,Nprl2,Becn1,Gabarap,Ghrl,Ralb,Kptn,Fbxo22,Tbc1d5,Aacs,Sirt1,Usp33,Sik2,Mios,BC048403,Sctr,Rnf152,Atg14
19_Member	Reactome Gene Sets	R-MMU-109704	PI3K Cascade	-2.44227	-0.53103	6/41	14173,14256,14388,18576,81897,384783	Fgf2,Flt3l,Gab1,Pde3b,Tlr9,Irs2
7_Member	GO Biological Processes	GO:0018196	peptidyl-asparagine modification	-2.43652	-0.527123	4/18	67075,103963,107895,320011	Magt1,Rpn1,Mgat5,Uggt1
3_Member	GO Biological Processes	GO:0055086	nucleobase-containing small molecule metabolic process	-2.42548	-0.523531	38/654	11513,11534,11545,11676,11964,12495,12497,13178,14198,14430,15277,18293,18537,18641,18746,22169,22221,22235,22247,23962,26413,50790,54369,59027,66826,68603,68738,74147,74246,78914,93685,98256,107477,192185,212032,216558,227620,433256	Adcy7,Adk,Parp1,Aldoc,Atp6v1a,Entpd1,Entpd6,Dck,Fhit,Galt,Hk2,Ogdh,Pcmt1,Pfkl,Pkm,Cmpk2,Ubp1,Ugdh,Umps,Oasl2,Mapk1,Acsl4,Nme6,Nampt,Taz,Pmvk,Acss1,Ehhadh,Gale,Nadsyn1,Entpd7,Kmo,Guca1b,Nadk,Hk3,Ugp2,Uap1l1,Acsl5
3_Member	GO Biological Processes	GO:0009145	purine nucleoside triphosphate biosynthetic process	-2.41662	-0.523531	13/151	11534,11545,11676,12495,14430,15277,18293,18641,18746,54369,66826,74246,212032	Adk,Parp1,Aldoc,Entpd1,Galt,Hk2,Ogdh,Pfkl,Pkm,Nme6,Taz,Gale,Hk3
16_Member	GO Biological Processes	GO:0051249	regulation of lymphocyte activation	-2.41641	-0.523531	35/590	11534,12151,12399,14256,14456,15170,15505,16168,16169,16190,16196,16197,17221,17260,19401,20926,22034,22042,22163,27218,56048,56335,57257,58205,73747,74748,75345,81897,93695,105352,231130,242248,269023,319817,384783	Adk,Bmi1,Runx3,Flt3l,Gas6,Ptpn6,Hsph1,Il15,Il15ra,Il4ra,Il7,Il7r,Cd46,Mef2c,Rara,Supt6,Traf6,Tfrc,Tnfrsf4,Slamf1,Lgals8,Mettl3,Vav3,Pdcd1lg2,Shld1,Slamf8,Slamf7,Tlr9,Gpnmb,Dusp22,Tnip2,Bank1,Zfp608,Rc3h2,Irs2
5_Member	GO Biological Processes	GO:0016126	sterol biosynthetic process	-2.41556	-0.523531	7/55	13121,13360,13595,16987,18194,68603,109754	Cyp51,Dhcr7,Ebp,Lss,Nsdhl,Pmvk,Cyb5r3
5_Member	Reactome Gene Sets	R-MMU-8957322	Metabolism of steroids	-2.41138	-0.523531	11/117	13121,13360,13595,16987,17977,18194,68603,68865,76408,170459,228983	Cyp51,Dhcr7,Ebp,Lss,Ncoa1,Nsdhl,Pmvk,Arv1,Abcc3,Stard4,Osbpl2
16_Member	GO Biological Processes	GO:0030888	regulation of B cell proliferation	-2.39341	-0.516388	8/70	12151,16196,17260,22042,22163,57257,81897,384783	Bmi1,Il7,Mef2c,Tfrc,Tnfrsf4,Vav3,Tlr9,Irs2
8_Member	GO Biological Processes	GO:0043484	regulation of RNA splicing	-2.39219	-0.516388	13/152	12696,12747,13207,13548,19205,19656,19712,20658,22668,67760,105559,170791,227707	Cirbp,Clk1,Ddx5,Dyrk1a,Ptbp1,Rbmxl1,Rest,Son,Sf1,Slc38a2,Mbnl2,Rbm39,BC005624
16_Member	GO Biological Processes	GO:0050865	regulation of cell activation	-2.38996	-0.516388	42/745	11534,12151,12399,14063,14256,14456,15170,15505,16168,16169,16170,16190,16196,16197,17221,17260,17394,19016,19401,20926,22034,22042,22163,22165,22259,27218,56048,56335,57257,58205,68891,73747,74748,75345,81897,93695,105352,231130,242248,269023,319817,384783	Adk,Bmi1,Runx3,F2rl1,Flt3l,Gas6,Ptpn6,Hsph1,Il15,Il15ra,Il16,Il4ra,Il7,Il7r,Cd46,Mef2c,Mmp8,Pparg,Rara,Supt6,Traf6,Tfrc,Tnfrsf4,Txk,Nr1h3,Slamf1,Lgals8,Mettl3,Vav3,Pdcd1lg2,Cd177,Shld1,Slamf8,Slamf7,Tlr9,Gpnmb,Dusp22,Tnip2,Bank1,Zfp608,Rc3h2,Irs2
19_Member	Reactome Gene Sets	R-MMU-112399	IRS-mediated signalling	-2.38876	-0.516388	6/42	14173,14256,14388,18576,81897,384783	Fgf2,Flt3l,Gab1,Pde3b,Tlr9,Irs2
6_Member	KEGG Pathway	mmu04141	Protein processing in endoplasmic reticulum	-2.38658	-0.515891	14/170	12282,12304,12317,12333,13002,13135,15505,20224,26400,26965,64209,67838,103963,320011	Hyou1,Pdia4,Calr,Capn1,Dnajc5,Dad1,Hsph1,Sar1a,Map2k7,Cul1,Herpud1,Dnajb11,Rpn1,Uggt1
16_Member	GO Biological Processes	GO:0045621	positive regulation of lymphocyte differentiation	-2.38312	-0.514119	11/118	12151,12399,14256,14456,16168,16169,16190,16196,16197,17221,19401	Bmi1,Runx3,Flt3l,Gas6,Il15,Il15ra,Il4ra,Il7,Il7r,Cd46,Rara
19_Member	Reactome Gene Sets	R-MMU-1257604	PIP3 activates AKT signaling	-2.37156	-0.508148	17/226	11839,12151,12912,13874,14173,14256,14388,18720,19184,21762,21802,22034,26413,26932,66413,73699,384783	Areg,Bmi1,Creb1,Ereg,Fgf2,Flt3l,Gab1,Pip5k1a,Psmc5,Psmd2,Tgfa,Traf6,Mapk1,Ppp2r5e,Psmd6,Ppp2r1b,Irs2
3_Member	GO Biological Processes	GO:0032787	monocarboxylic acid metabolic process	-2.36617	-0.508148	36/616	11676,11992,14430,14933,15107,15277,16891,16922,18023,18293,18627,18641,18746,19016,22259,50790,64898,67452,68180,68738,68865,72054,74147,74246,75731,76238,77219,78894,93759,94180,98256,170459,170752,212032,384783,433256	Aldoc,Auh,Galt,Gk,Hadh,Hk2,Lipg,Phyh,Nfe2l1,Ogdh,Per2,Pfkl,Pkm,Pparg,Nr1h3,Acsl4,Lpin2,Pnpla8,Hyi,Acss1,Arv1,Cyp4f18,Ehhadh,Gale,Idnk,Grhpr,Ptgr2,Aacs,Sirt1,Acsbg1,Kmo,Stard4,Bco2,Hk3,Irs2,Acsl5
8_Member	GO Biological Processes	GO:0006397	mRNA processing	-2.33785	-0.491704	29/469	12696,13207,13548,18949,19205,19647,19656,19712,20658,20926,22668,54188,56335,67797,67897,71713,74200,74213,83703,103135,105559,106583,116748,170791,219249,227707,235497,328110,432508	Cirbp,Ddx5,Dyrk1a,Pnn,Ptbp1,Rbbp6,Rbmxl1,Rest,Son,Supt6,Sf1,Cpsf4,Mettl3,Snrnp48,Rnmt,Cdc40,Khdc4,Rbm26,Dbr1,Pan2,Mbnl2,Scaf8,Lsm10,Rbm39,Tdrd3,BC005624,Leo1,Prpf39,Cpsf6
8_Member	WikiPathways	WP310	mRNA processing	-2.32561	-0.482641	28/449	11992,12696,12747,13207,13209,15547,19205,19656,19951,20658,20821,22034,23961,23962,26987,54188,56335,58203,67897,71713,72054,74213,80913,106583,170722,170791,215615,243272	Auh,Cirbp,Clk1,Ddx5,Ddx6,Trmt2a,Ptbp1,Rbmxl1,Rpl32,Son,Trim21,Traf6,Oas1b,Oasl2,Eif4e2,Cpsf4,Mettl3,Zbp1,Rnmt,Cdc40,Cyp4f18,Rbm26,Pum2,Scaf8,Nxf7,Rbm39,Rnpep,Sbno1
12_Member	GO Biological Processes	GO:0050792	regulation of viral process	-2.31687	-0.479541	16/210	13207,14134,17069,19062,19712,20821,22221,22670,23961,23962,58185,66597,74522,233532,434219,671535	Ddx5,Fcnb,Ly6e,Inpp5k,Rest,Trim21,Ubp1,Trim26,Oas1b,Oasl2,Rsad2,Trim13,Morc2a,Rsf1,Trim30c,Parp10
1_Member	GO Biological Processes	GO:0061620	glycolytic process through glucose-6-phosphate	-2.3116	-0.479541	3/10	14430,18641,74246	Galt,Pfkl,Gale
11_Member	GO Biological Processes	GO:0031667	response to nutrient levels	-2.3099	-0.479387	25/388	11883,11910,12846,14456,17977,19016,23886,26413,56032,56208,56486,58991,64143,70394,71999,72238,78894,93759,170822,235344,252875,270802,319229,320311,100504663	Arsa,Atf3,Comt,Gas6,Ncoa1,Pparg,Gdf15,Mapk1,Nprl2,Becn1,Gabarap,Ghrl,Ralb,Kptn,Fbxo22,Tbc1d5,Aacs,Sirt1,Usp33,Sik2,Mios,BC048403,Sctr,Rnf152,Atg14
12_Member	GO Biological Processes	GO:0046782	regulation of viral transcription	-2.28667	-0.46828	6/44	19062,19712,20821,22221,66597,233532	Inpp5k,Rest,Trim21,Ubp1,Trim13,Rsf1
10_Member	GO Biological Processes	GO:1903530	regulation of secretion by cell	-2.28649	-0.46828	38/667	11480,12495,12912,13121,14063,14609,15107,15893,16190,16573,17260,18015,18576,18627,18641,19016,19205,19712,22228,22259,22421,27414,28240,50790,58185,58991,64143,68891,76499,78894,93759,98256,107221,192185,271457,319924,320790,384783	Acvr2a,Entpd1,Creb1,Cyp51,F2rl1,Gja1,Hadh,Ica1,Il4ra,Kif5b,Mef2c,Nf1,Pde3b,Per2,Pfkl,Pparg,Ptbp1,Rest,Ucp2,Nr1h3,Wnt7a,Sergef,Trpm2,Acsl4,Rsad2,Ghrl,Ralb,Cd177,Clasp2,Aacs,Sirt1,Kmo,Ffar4,Nadk,Rab5a,Apba1,Chd7,Irs2
7_Member	GO Biological Processes	GO:0006486	protein glycosylation	-2.28386	-0.46828	15/193	11305,13135,14426,16168,20448,20454,56336,56398,59048,64136,67075,67422,103963,107895,320011	Abca2,Dad1,Galnt4,Il15,St6galnac4,St3gal5,B4galt5,Chp1,C1galt1c1,Sdf2l1,Magt1,Dhdds,Rpn1,Mgat5,Uggt1
7_Member	GO Biological Processes	GO:0043413	macromolecule glycosylation	-2.28386	-0.46828	15/193	11305,13135,14426,16168,20448,20454,56336,56398,59048,64136,67075,67422,103963,107895,320011	Abca2,Dad1,Galnt4,Il15,St6galnac4,St3gal5,B4galt5,Chp1,C1galt1c1,Sdf2l1,Magt1,Dhdds,Rpn1,Mgat5,Uggt1
16_Member	GO Biological Processes	GO:0070661	leukocyte proliferation	-2.28372	-0.46828	23/349	11534,12151,14063,14256,14609,15170,16168,16196,16197,17221,17260,22034,22042,22163,26413,27218,57257,58205,81897,93695,224860,319817,384783	Adk,Bmi1,F2rl1,Flt3l,Gja1,Ptpn6,Il15,Il7,Il7r,Cd46,Mef2c,Traf6,Tfrc,Tnfrsf4,Mapk1,Slamf1,Vav3,Pdcd1lg2,Tlr9,Gpnmb,Plcl2,Rc3h2,Irs2
13_Member	GO Biological Processes	GO:0032675	regulation of interleukin-6 production	-2.25099	-0.442901	13/158	13874,14063,14456,15170,16170,17394,22034,27218,58991,81897,216869,242248,433693	Ereg,F2rl1,Gas6,Ptpn6,Il16,Mmp8,Traf6,Slamf1,Ghrl,Tlr9,Arrb2,Bank1,Akirin2
10_Member	GO Biological Processes	GO:0090277	positive regulation of peptide hormone secretion	-2.24724	-0.442035	11/123	14609,16573,19205,28240,50790,58991,78894,93759,107221,192185,384783	Gja1,Kif5b,Ptbp1,Trpm2,Acsl4,Ghrl,Aacs,Sirt1,Ffar4,Nadk,Irs2
16_Member	GO Biological Processes	GO:0070663	regulation of leukocyte proliferation	-2.24577	-0.442035	18/252	11534,12151,14256,15170,16168,16196,17221,17260,22034,22042,22163,26413,27218,57257,58205,81897,93695,384783	Adk,Bmi1,Flt3l,Ptpn6,Il15,Il7,Cd46,Mef2c,Traf6,Tfrc,Tnfrsf4,Mapk1,Slamf1,Vav3,Pdcd1lg2,Tlr9,Gpnmb,Irs2
19_Member	Reactome Gene Sets	R-MMU-9006925	Intracellular signaling by second messengers	-2.24577	-0.442035	18/252	11513,11839,12151,12912,13874,14173,14256,14388,18720,19184,21762,21802,22034,26413,26932,66413,73699,384783	Adcy7,Areg,Bmi1,Creb1,Ereg,Fgf2,Flt3l,Gab1,Pip5k1a,Psmc5,Psmd2,Tgfa,Traf6,Mapk1,Ppp2r5e,Psmd6,Ppp2r1b,Irs2
3_Member	GO Biological Processes	GO:0006165	nucleoside diphosphate phosphorylation	-2.22126	-0.430161	10/107	11676,14430,15277,18293,18641,18746,22169,54369,74246,212032	Aldoc,Galt,Hk2,Ogdh,Pfkl,Pkm,Cmpk2,Nme6,Gale,Hk3
20_Member	KEGG Pathway	ko04142	Lysosome	-2.2211	-0.430161	11/124	11305,11883,13030,13033,15211,15586,15931,19156,74105,110006,114143	Abca2,Arsa,Ctsb,Ctsd,Hexa,Hyal1,Ids,Psap,Gga2,Gusb,Atp6v0b
3_Member	KEGG Pathway	mmu00010	Glycolysis / Gluconeogenesis	-2.21047	-0.428404	8/75	11669,11676,15277,18641,18746,68738,212032,319625	Aldh2,Aldoc,Hk2,Pfkl,Pkm,Acss1,Hk3,Galm
16_Member	GO Biological Processes	GO:1902105	regulation of leukocyte differentiation	-2.20249	-0.428404	21/314	12151,12399,12912,14256,14456,14582,15170,16168,16169,16190,16196,16197,17221,18015,19401,22034,56335,74748,81897,269023,319817	Bmi1,Runx3,Creb1,Flt3l,Gas6,Gfi1b,Ptpn6,Il15,Il15ra,Il4ra,Il7,Il7r,Cd46,Nf1,Rara,Traf6,Mettl3,Slamf8,Tlr9,Zfp608,Rc3h2
16_Member	GO Biological Processes	GO:1903037	regulation of leukocyte cell-cell adhesion	-2.20249	-0.428404	21/314	11534,12151,12333,12399,15170,15505,16168,16190,16196,16197,17221,19401,22034,22042,27218,56048,58205,93695,105352,269023,319817	Adk,Bmi1,Capn1,Runx3,Ptpn6,Hsph1,Il15,Il4ra,Il7,Il7r,Cd46,Rara,Traf6,Tfrc,Slamf1,Lgals8,Pdcd1lg2,Gpnmb,Dusp22,Zfp608,Rc3h2
16_Member	GO Biological Processes	GO:0002696	positive regulation of leukocyte activation	-2.20091	-0.428404	29/480	11534,12151,12399,14063,14256,14456,15505,16168,16169,16170,16190,16196,16197,17221,17260,17394,19401,22034,22042,22163,27218,56048,57257,58205,68891,73747,81897,231130,384783	Adk,Bmi1,Runx3,F2rl1,Flt3l,Gas6,Hsph1,Il15,Il15ra,Il16,Il4ra,Il7,Il7r,Cd46,Mef2c,Mmp8,Rara,Traf6,Tfrc,Tnfrsf4,Slamf1,Lgals8,Vav3,Pdcd1lg2,Cd177,Shld1,Tlr9,Tnip2,Irs2
20_Member	KEGG Pathway	mmu04142	Lysosome	-2.1953	-0.428404	11/125	11305,11883,13030,13033,15211,15586,15931,19156,74105,110006,114143	Abca2,Arsa,Ctsb,Ctsd,Hexa,Hyal1,Ids,Psap,Gga2,Gusb,Atp6v0b
19_Member	Reactome Gene Sets	R-MMU-2428928	IRS-related events triggered by IGF1R	-2.19062	-0.428404	6/46	14173,14256,14388,18576,81897,384783	Fgf2,Flt3l,Gab1,Pde3b,Tlr9,Irs2
10_Member	GO Biological Processes	GO:0046879	hormone secretion	-2.1904	-0.428404	24/376	11480,12912,14609,15107,15893,16573,17069,18576,18627,18641,19016,19205,19712,22228,28240,50790,52793,58991,78894,93759,107221,192185,320790,384783	Acvr2a,Creb1,Gja1,Hadh,Ica1,Kif5b,Ly6e,Pde3b,Per2,Pfkl,Pparg,Ptbp1,Rest,Ucp2,Trpm2,Acsl4,Fam3b,Ghrl,Aacs,Sirt1,Ffar4,Nadk,Chd7,Irs2
3_Member	GO Biological Processes	GO:0009260	ribonucleotide biosynthetic process	-2.18626	-0.428404	17/236	11513,11545,11676,12495,14430,15277,18293,18641,18746,22247,50790,54369,66826,68738,74246,212032,433256	Adcy7,Parp1,Aldoc,Entpd1,Galt,Hk2,Ogdh,Pfkl,Pkm,Umps,Acsl4,Nme6,Taz,Acss1,Gale,Hk3,Acsl5
20_Member	KEGG Pathway	M00076	Dermatan sulfate degradation	-2.18522	-0.428404	3/11	15586,15931,110006	Hyal1,Ids,Gusb
20_Member	KEGG Pathway	mmu_M00076	Dermatan sulfate degradation	-2.18522	-0.428404	3/11	15586,15931,110006	Hyal1,Ids,Gusb
3_Member	GO Biological Processes	GO:0006753	nucleoside phosphate metabolic process	-2.15341	-0.406394	34/592	11513,11534,11545,11676,11964,12495,12497,13178,14198,14430,15277,18293,18641,18746,22169,22221,22247,23962,26413,50790,54369,59027,66826,68603,68738,74147,74246,78914,93685,98256,107477,192185,212032,433256	Adcy7,Adk,Parp1,Aldoc,Atp6v1a,Entpd1,Entpd6,Dck,Fhit,Galt,Hk2,Ogdh,Pfkl,Pkm,Cmpk2,Ubp1,Umps,Oasl2,Mapk1,Acsl4,Nme6,Nampt,Taz,Pmvk,Acss1,Ehhadh,Gale,Nadsyn1,Entpd7,Kmo,Guca1b,Nadk,Hk3,Acsl5
16_Member	GO Biological Processes	GO:1902107	positive regulation of leukocyte differentiation	-2.14933	-0.40358	14/181	12151,12399,12912,14256,14456,14582,16168,16169,16190,16196,16197,17221,19401,22034	Bmi1,Runx3,Creb1,Flt3l,Gas6,Gfi1b,Il15,Il15ra,Il4ra,Il7,Il7r,Cd46,Rara,Traf6
19_Member	Reactome Gene Sets	R-MMU-2428924	IGF1R signaling cascade	-2.14469	-0.403011	6/47	14173,14256,14388,18576,81897,384783	Fgf2,Flt3l,Gab1,Pde3b,Tlr9,Irs2
16_Member	GO Biological Processes	GO:0042110	T cell activation	-2.1406	-0.403011	31/528	11534,12151,12399,14012,14063,14609,15170,15505,16168,16190,16196,16197,17221,19156,19401,22034,22042,22163,22165,27218,50932,56048,56335,58185,58205,93685,93695,105352,269023,319817,320790	Adk,Bmi1,Runx3,Mpzl2,F2rl1,Gja1,Ptpn6,Hsph1,Il15,Il4ra,Il7,Il7r,Cd46,Psap,Rara,Traf6,Tfrc,Tnfrsf4,Txk,Slamf1,Mink1,Lgals8,Mettl3,Rsad2,Pdcd1lg2,Entpd7,Gpnmb,Dusp22,Zfp608,Rc3h2,Chd7
16_Member	GO Biological Processes	GO:0050870	positive regulation of T cell activation	-2.1253	-0.392844	15/201	11534,12151,12399,15505,16168,16190,16196,16197,17221,19401,22034,22042,27218,56048,58205	Adk,Bmi1,Runx3,Hsph1,Il15,Il4ra,Il7,Il7r,Cd46,Rara,Traf6,Tfrc,Slamf1,Lgals8,Pdcd1lg2
4_Member	GO Biological Processes	GO:0000209	protein polyubiquitination	-2.11611	-0.39131	17/240	18023,20821,22034,23806,26965,56310,66440,68497,71999,93834,107035,140630,319817,320311,381534,434219,671535	Nfe2l1,Trim21,Traf6,Arih1,Cul1,Gps2,Cdc26,Arel1,Fbxo22,Peli2,Fbxo38,Ube4a,Rc3h2,Rnf152,Ube2u,Trim30c,Parp10
10_Member	GO Biological Processes	GO:0002790	peptide secretion	-2.10968	-0.39089	27/445	13121,14063,14609,15107,15893,16573,18576,18627,18641,19016,19156,19205,19712,22228,22259,27414,28240,50790,52793,58185,58991,78894,93759,107221,192185,320790,384783	Cyp51,F2rl1,Gja1,Hadh,Ica1,Kif5b,Pde3b,Per2,Pfkl,Pparg,Psap,Ptbp1,Rest,Ucp2,Nr1h3,Sergef,Trpm2,Acsl4,Fam3b,Rsad2,Ghrl,Aacs,Sirt1,Ffar4,Nadk,Chd7,Irs2
11_Member	GO Biological Processes	GO:0071496	cellular response to external stimulus	-2.10879	-0.39089	20/300	11910,12846,14456,17977,20469,22042,26413,56032,56208,56486,64143,70394,71999,93759,170822,235344,252875,270802,320311,100504663	Atf3,Comt,Gas6,Ncoa1,Sipa1,Tfrc,Mapk1,Nprl2,Becn1,Gabarap,Ralb,Kptn,Fbxo22,Sirt1,Usp33,Sik2,Mios,BC048403,Rnf152,Atg14
19_Member	Reactome Gene Sets	R-MMU-2404192	Signaling by Type 1 Insulin-like Growth Factor 1 Receptor (IGF1R)	-2.10007	-0.390638	6/48	14173,14256,14388,18576,81897,384783	Fgf2,Flt3l,Gab1,Pde3b,Tlr9,Irs2
16_Member	GO Biological Processes	GO:1903039	positive regulation of leukocyte cell-cell adhesion	-2.0733	-0.374229	16/223	11534,12151,12333,12399,15505,16168,16190,16196,16197,17221,19401,22034,22042,27218,56048,58205	Adk,Bmi1,Capn1,Runx3,Hsph1,Il15,Il4ra,Il7,Il7r,Cd46,Rara,Traf6,Tfrc,Slamf1,Lgals8,Pdcd1lg2
20_Member	Reactome Gene Sets	R-MMU-2024101	CS/DS degradation	-2.07218	-0.374229	3/12	15211,15586,15931	Hexa,Hyal1,Ids
3_Member	GO Biological Processes	GO:0046390	ribose phosphate biosynthetic process	-2.06491	-0.371435	17/243	11513,11545,11676,12495,14430,15277,18293,18641,18746,22247,50790,54369,66826,68738,74246,212032,433256	Adcy7,Parp1,Aldoc,Entpd1,Galt,Hk2,Ogdh,Pfkl,Pkm,Umps,Acsl4,Nme6,Taz,Acss1,Gale,Hk3,Acsl5
3_Member	GO Biological Processes	GO:0009185	ribonucleoside diphosphate metabolic process	-2.0585	-0.371226	10/113	11676,12495,14430,15277,18293,18641,18746,74246,93685,212032	Aldoc,Entpd1,Galt,Hk2,Ogdh,Pfkl,Pkm,Gale,Entpd7,Hk3
12_Member	GO Biological Processes	GO:1903900	regulation of viral life cycle	-2.05521	-0.371226	13/167	13207,14134,17069,19062,20821,22670,23961,23962,58185,66597,74522,434219,671535	Ddx5,Fcnb,Ly6e,Inpp5k,Trim21,Trim26,Oas1b,Oasl2,Rsad2,Trim13,Morc2a,Trim30c,Parp10
16_Member	GO Biological Processes	GO:0030155	regulation of cell adhesion	-2.05474	-0.371226	40/735	11534,12151,12317,12333,12399,12550,12929,15170,15505,15586,16168,16190,16196,16197,16412,16413,16825,17221,18015,18576,18792,19401,20874,22034,22042,27218,50932,54712,55985,56048,57257,58205,76499,93695,105352,140571,211556,225631,269023,319817	Adk,Bmi1,Calr,Capn1,Runx3,Cdh1,Crkl,Ptpn6,Hsph1,Hyal1,Il15,Il4ra,Il7,Il7r,Itgb1,Itgb1bp1,Ldb1,Cd46,Nf1,Pde3b,Plau,Rara,Slk,Traf6,Tfrc,Slamf1,Mink1,Plxnc1,Cxcl13,Lgals8,Vav3,Pdcd1lg2,Clasp2,Gpnmb,Dusp22,Plxnb3,Ap1ar,Onecut2,Zfp608,Rc3h2
16_Member	GO Biological Processes	GO:1903706	regulation of hemopoiesis	-2.04556	-0.367599	26/429	11480,12151,12399,12912,14256,14456,14582,15170,16168,16169,16190,16196,16197,16825,17221,17260,18015,19401,22034,50794,56335,74748,81897,235497,269023,319817	Acvr2a,Bmi1,Runx3,Creb1,Flt3l,Gas6,Gfi1b,Ptpn6,Il15,Il15ra,Il4ra,Il7,Il7r,Ldb1,Cd46,Mef2c,Nf1,Rara,Traf6,Klf13,Mettl3,Slamf8,Tlr9,Leo1,Zfp608,Rc3h2
1_Member	GO Biological Processes	GO:0019320	hexose catabolic process	-2.03814	-0.365426	4/23	14430,18641,74246,319625	Galt,Pfkl,Gale,Galm
10_Member	GO Biological Processes	GO:0046887	positive regulation of hormone secretion	-2.03457	-0.365074	13/168	11480,12912,14609,16573,19205,28240,50790,58991,78894,93759,107221,192185,384783	Acvr2a,Creb1,Gja1,Kif5b,Ptbp1,Trpm2,Acsl4,Ghrl,Aacs,Sirt1,Ffar4,Nadk,Irs2
18_Member	GO Biological Processes	GO:0060326	cell chemotaxis	-2.03389	-0.365074	20/305	12317,12929,14063,14173,14388,14456,16170,18720,20290,20295,26413,27218,28240,55985,57257,74748,102103,140571,216869,445007	Calr,Crkl,F2rl1,Fgf2,Gab1,Gas6,Il16,Pip5k1a,Ccl1,Ccl17,Mapk1,Slamf1,Trpm2,Cxcl13,Vav3,Slamf8,Mtus1,Plxnb3,Arrb2,Nup85
16_Member	GO Biological Processes	GO:0042100	B cell proliferation	-2.03269	-0.365074	10/114	12151,16196,16197,17260,22042,22163,57257,81897,224860,384783	Bmi1,Il7,Il7r,Mef2c,Tfrc,Tnfrsf4,Vav3,Tlr9,Plcl2,Irs2
3_Member	GO Biological Processes	GO:0009206	purine ribonucleoside triphosphate biosynthetic process	-2.02522	-0.360958	12/150	11545,11676,12495,14430,15277,18293,18641,18746,54369,66826,74246,212032	Parp1,Aldoc,Entpd1,Galt,Hk2,Ogdh,Pfkl,Pkm,Nme6,Taz,Gale,Hk3
10_Member	GO Biological Processes	GO:0009914	hormone transport	-2.01732	-0.357137	24/389	11480,12912,14609,15107,15893,16573,17069,18576,18627,18641,19016,19205,19712,22228,28240,50790,52793,58991,78894,93759,107221,192185,320790,384783	Acvr2a,Creb1,Gja1,Hadh,Ica1,Kif5b,Ly6e,Pde3b,Per2,Pfkl,Pparg,Ptbp1,Rest,Ucp2,Trpm2,Acsl4,Fam3b,Ghrl,Aacs,Sirt1,Ffar4,Nadk,Chd7,Irs2
15_Member	GO Biological Processes	GO:0006644	phospholipid metabolic process	-2.01732	-0.357137	24/389	11305,14173,15559,18720,18796,19062,22259,28042,56398,57257,66659,66826,67296,67422,67452,68603,76500,210992,216820,227697,228812,231293,433256,100504663	Abca2,Fgf2,Htr2b,Pip5k1a,Plcb2,Inpp5k,Nr1h3,Selenoi,Chp1,Vav3,Acp6,Taz,Socs4,Dhdds,Pnpla8,Pmvk,Ip6k2,Lpcat1,Dhrs7b,Dolk,Pigu,Cwh43,Acsl5,Atg14
13_Member	GO Biological Processes	GO:0032680	regulation of tumor necrosis factor production	-2.01413	-0.357137	13/169	14456,15170,17394,19401,27218,56399,58991,81897,93695,93759,99371,216869,224647	Gas6,Ptpn6,Mmp8,Rara,Slamf1,Akap8,Ghrl,Tlr9,Gpnmb,Sirt1,Arfgef2,Arrb2,Ilrun
16_Member	GO Biological Processes	GO:0050863	regulation of T cell activation	-2.01173	-0.356987	21/327	11534,12151,12399,15170,15505,16168,16190,16196,16197,17221,19401,22034,22042,27218,56048,56335,58205,93695,105352,269023,319817	Adk,Bmi1,Runx3,Ptpn6,Hsph1,Il15,Il4ra,Il7,Il7r,Cd46,Rara,Traf6,Tfrc,Slamf1,Lgals8,Mettl3,Pdcd1lg2,Gpnmb,Dusp22,Zfp608,Rc3h2
4_Member	GO Biological Processes	GO:0010498	proteasomal protein catabolic process	-2.00717	-0.355137	28/475	11836,11993,14198,18023,19184,21762,23806,24086,26965,30940,50789,64136,64209,66413,66440,66597,67296,68497,68795,70369,70382,71999,93759,107035,140630,216869,269514,320011	Araf,Aup1,Fhit,Nfe2l1,Psmc5,Psmd2,Arih1,Tlk2,Cul1,Usp25,Fbxl3,Sdf2l1,Herpud1,Psmd6,Cdc26,Trim13,Socs4,Arel1,Ubr3,Bag5,Kctd2,Fbxo22,Sirt1,Fbxo38,Ube4a,Arrb2,Fbxl4,Uggt1
3_Member	GO Biological Processes	GO:0009117	nucleotide metabolic process	-2.00701	-0.355137	33/584	11513,11534,11545,11676,11964,12495,13178,14198,14430,15277,18293,18641,18746,22169,22221,22247,23962,26413,50790,54369,59027,66826,68603,68738,74147,74246,78914,93685,98256,107477,192185,212032,433256	Adcy7,Adk,Parp1,Aldoc,Atp6v1a,Entpd1,Dck,Fhit,Galt,Hk2,Ogdh,Pfkl,Pkm,Cmpk2,Ubp1,Umps,Oasl2,Mapk1,Acsl4,Nme6,Nampt,Taz,Pmvk,Acss1,Ehhadh,Gale,Nadsyn1,Entpd7,Kmo,Guca1b,Nadk,Hk3,Acsl5
3_Member	GO Biological Processes	GO:0009152	purine ribonucleotide biosynthetic process	-2.00348	-0.353794	16/227	11513,11545,11676,12495,14430,15277,18293,18641,18746,50790,54369,66826,68738,74246,212032,433256	Adcy7,Parp1,Aldoc,Entpd1,Galt,Hk2,Ogdh,Pfkl,Pkm,Acsl4,Nme6,Taz,Acss1,Gale,Hk3,Acsl5
16_Member	GO Biological Processes	GO:0050867	positive regulation of cell activation	-2.00263	-0.353794	29/497	11534,12151,12399,14063,14256,14456,15505,16168,16169,16170,16190,16196,16197,17221,17260,17394,19401,22034,22042,22163,27218,56048,57257,58205,68891,73747,81897,231130,384783	Adk,Bmi1,Runx3,F2rl1,Flt3l,Gas6,Hsph1,Il15,Il15ra,Il16,Il4ra,Il7,Il7r,Cd46,Mef2c,Mmp8,Rara,Traf6,Tfrc,Tnfrsf4,Slamf1,Lgals8,Vav3,Pdcd1lg2,Cd177,Shld1,Tlr9,Tnip2,Irs2

## Sheet: E4. Single cell cluster IDs
Top 10 genes in each clusted used for cluster ID
	p_val	avg_log2FC	pct.1	pct.2	p_val_adj	cluster	gene	Cluster ID
1	0	2.86549	0.901	0.26	0	0	Cd24a	epithelial cells - Cd24a and Spp1
2	0	2.7863	0.758	0.167	0	0	Il7r
3	0	2.66625	0.672	0.156	0	0	F7
4	0	2.54834	0.555	0.144	0	0	F10
5	0	2.62001	0.569	0.17	0	0	Cd109
6	0	2.85073	0.987	0.611	0	0	Gpnmb
7	0	2.55979	0.341	0.071	0	0	Stra6l
8	0	2.57354	0.319	0.08	0	0	Fabp7
9	0	2.51979	0.255	0.057	0	0	Oit3
10	0	2.76055	0.999	0.911	0	0	Spp1
11	0	1.80829	0.908	0.348	0	1	Lifr	immune cells - Lifr and Tlr9
12	0	2.72958	0.659	0.174	0	1	Plac8
13	0	1.83574	0.804	0.342	0	1	Stxbp6
14	0	1.90334	0.803	0.37	0	1	Gja1
15	0	2.08036	0.649	0.265	0	1	Slfn4
16	0	1.93031	0.463	0.149	0	1	Trim30c
17	0	2.72451	0.428	0.114	0	1	Ms4a4c
18	0	2.04701	0.413	0.134	0	1	Slfn1
19	0	1.79192	0.363	0.135	0	1	Ifit3
20	0	1.76033	0.285	0.107	0	1	Tlr9
21	0	6.38034	0.567	0.032	0	2	Cd209f	Macrophage
22	0	6.32786	0.532	0.018	0	2	Cd209g
23	0	5.90147	0.575	0.064	0	2	Retnla
24	0	4.71773	0.55	0.07	0	2	Mgl2
25	0	6.17155	0.459	0.012	0	2	Timd4
26	0	4.79223	0.354	0.012	0	2	Tmod1
27	0	6.57551	0.342	0.009	0	2	Cd209d
28	0	5.5111	0.304	0.01	0	2	Enpep
29	0	6.20231	0.278	0.013	0	2	Cd209b
30	0	4.84407	0.483	0.244	0	2	Saa3
31	0	0.896486	0.673	0.42	0	3	Clec12a	Macrophage
32	0	0.879196	0.673	0.452	0	3	Cxcl16
33	0	1.02835	0.46	0.239	0	3	Abi3
34	3.0618149832294E-290	0.81141	0.561	0.342	4.76602120289489E-286	3	Neurl3
35	1.58990946241926E-149	1.13727	0.315	0.179	2.47485306920182E-145	3	Sirpb1c
36	2.07624187178507E-147	0.808654	0.381	0.237	3.23187809762064E-143	3	Gdpd5
37	1.1034615427142E-117	0.835716	0.317	0.193	1.71764823738893E-113	3	Olr1
38	1.14048000562195E-112	0.794835	0.307	0.188	1.77527117675113E-108	3	Prdm1
39	8.01875473963031E-65	1.14169	0.298	0.211	1.24819936277085E-60	3	Ppbp
40	0.00136745	0.791686	0.281	0.268	1	3	Rsad2
41	0	2.69409	0.955	0.249	0	4	Mcm5	Neutrophils
42	0	2.66534	0.85	0.154	0	4	Hells
43	0	2.71709	0.769	0.139	0	4	Fignl1
44	0	2.70273	0.74	0.121	0	4	Cdca7
45	0	3.31662	0.669	0.077	0	4	Ung
46	0	2.60081	0.732	0.145	0	4	Chaf1a
47	0	2.77105	0.62	0.094	0	4	Timeless
48	0	3.06514	0.548	0.062	0	4	Dtl
49	0	2.7632	0.47	0.065	0	4	Dscc1
50	0	2.87118	0.353	0.046	0	4	Orc1
51	0	5.3962	0.945	0.047	0	5	Kif11	Neutrophils
52	0	5.31663	0.906	0.051	0	5	Ube2c
53	0	6.01823	0.884	0.03	0	5	Nusap1
54	0	5.36889	0.868	0.027	0	5	Hmmr
55	0	5.6015	0.857	0.028	0	5	Neil3
56	0	5.27617	0.857	0.038	0	5	Prr11
57	0	5.44361	0.795	0.045	0	5	Hist1h2ae
58	0	5.2446	0.745	0.021	0	5	Ska1
59	0	5.38722	0.74	0.021	0	5	Hist1h3c
60	0	5.79911	0.672	0.015	0	5	Kif14
61	0	3.73129	0.87	0.953	0	6	mt-Nd4l	Mitochondrial genes
62	0	3.8296	0.833	0.901	0	6	mt-Nd4
63	0	3.77269	0.819	0.882	0	6	mt-Nd2
64	0	3.71367	0.919	0.977	0	6	mt-Cytb
65	0	3.72606	0.937	0.987	0	6	mt-Nd1
66	0	4.03509	0.89	0.94	0	6	mt-Nd5
67	0	3.68877	0.95	0.991	0	6	mt-Co3
68	0	3.66418	0.97	0.997	0	6	mt-Co2
69	1.0948194718014E-255	3.77611	0.771	0.852	1.70419598980606E-251	6	mt-Nd3
70	7.07713615608589E-156	3.7406	0.68	0.738	1.10162701405633E-151	6	mt-Nd6
71	0	10.4658	0.651	0.001	0	7	Kcnq4	Satellite
72	0	10.4408	0.647	0.005	0	7	Chrna1
73	0	10.4194	0.534	0.001	0	7	Chrnd
74	0	10.5535	0.532	0.001	0	7	Fgfr4
75	0	10.5037	0.518	0.001	0	7	Steap1
76	0	10.9822	0.506	0.001	0	7	Pax7
77	0	10.5791	0.471	0.001	0	7	Gdnf
78	0	10.8202	0.369	0	0	7	Syt12
79	0	11.4254	0.307	0	0	7	Zdbf2
80	0	10.6164	0.256	0	0	7	Pcsk9
81	0	14.438	1	0.012	0	8	Tpsb2	mast cells - Fcer1a and Cpa3
82	0	14.6155	0.985	0.013	0	8	Mcpt4
83	0	13.9376	0.985	0.019	0	8	Cpa3
84	0	14.3407	0.964	0.001	0	8	Mrgprx2
85	0	13.8279	0.961	0.001	0	8	Ms4a2
86	0	14.6279	0.942	0.001	0	8	Tpsg1
87	0	13.8675	0.939	0.003	0	8	Fcer1a
88	0	13.9126	0.9	0.001	0	8	Tpsab1
89	0	14.2962	0.524	0	0	8	Rprm
90	0	14.9896	0.3	0	0	8	Nphs2
91	0	10.7412	0.55	0.004	0	9	Adgrf5	Ecs
92	0	11.4189	0.512	0.002	0	9	Ptprb
93	0	10.6281	0.445	0.002	0	9	Gimap4
94	0	10.5921	0.436	0.003	0	9	Sox17
95	0	10.8956	0.431	0.002	0	9	Emcn
96	0	10.7599	0.422	0.001	0	9	Robo4
97	0	10.5192	0.393	0.001	0	9	Ccm2l
98	0	11.7837	0.36	0	0	9	Dipk2b
99	0	10.9441	0.346	0.001	0	9	Mall
100	0	10.7334	0.289	0.001	0	9	Kcna5
101	0	10.4884	0.957	0.017	0	10	Il1r2	Neutrophils
102	0	11.3393	0.935	0.007	0	10	S100a9
103	0	11.2045	0.86	0.003	0	10	Cxcr2
104	0	9.96104	0.462	0.006	0	10	Cd101
105	0	10.4048	0.452	0.01	0	10	G0s2
106	0	9.06449	0.43	0.009	0	10	Pglyrp1
107	0	9.85314	0.398	0.003	0	10	Il1f9
108	0	11.1489	0.387	0.002	0	10	Asprv1
109	0	10.6865	0.258	0.001	0	10	Nlrp12
110	3.5100868032092E-82	9.20849	0.892	0.242	5.46380111787544E-78	10	S100a8

## Sheet: E5. Upregulated genes of int.
Upregulated genes of interest
	p_val	avg_log2FC	pct.1	pct.2	p_val_adj	Category
Pink1	8.89801299322248e-09	1.27163	0.457	0.296	0.000138506	Autophagy
Gabarap	8.85559843824354e-08	0.805797	0.757	0.715	0.00137846	Autophagy
Fez1	1.26762759917958e-06	1.58523	0.243	0.125	0.0197319	Autophagy
Dgkb	3.13726849342132e-06	5.37342	0.03	0.002	0.0488347	Autophagy
Fos	9.31033891337329e-12	0.559788	0.939	0.914	1.44924735525569e-07	Autophagic Regulators
Stat1	6.12441273153168e-08	1.50449	0.535	0.422	0.000953326	Autophagic Regulators
Mitf	5.36652687253891e-07	1.23381	0.409	0.268	0.00835354	Autophagic Regulators
Egr1	6.89294245901807e-07	0.527336	0.852	0.848	0.0107296	Autophagic Regulators
Cebpb	7.88358151083414e-07	0.612343	0.8	0.746	0.0122716	Autophagic Regulators
Pink11	8.89801299322248e-09	1.27163	0.457	0.296	0.000138506	Mitophagy
Mitf1	5.36652687253891e-07	1.23381	0.409	0.268	0.00835354	Mitophagy
Ctsb	6.10915396799625e-18	0.896239	0.983	0.945	9.50950906658296e-14	Lysosome
Lamp2	4.71689117773135e-11	0.773889	0.878	0.832	7.34231280725661e-07	Lysosome
Cst3	2.37479247178973e-10	0.665152	0.883	0.85	3.69660196158789e-06	Lysosome
Itm2c	2.38417614078529e-10	0.853029	0.778	0.696	3.71120858074639e-06	Lysosome
Atp6v0d1	6.57007857706466e-10	0.822816	0.774	0.668	1.02269843130589e-05	Lysosome
Lipa	1.57287697301904e-09	1.1099	0.609	0.443	2.44834029620143e-05	Lysosome
Gaa	2.34584105589229e-09	0.68021	0.765	0.696	3.65153618760195e-05	Lysosome
Hexa	3.9992580520616e-08	0.769008	0.739	0.623	0.000622525	Lysosome
Fuca1	1.95201516533776e-07	0.77636	0.717	0.671	0.00303851	Lysosome
Ctsk	2.43653537001979e-07	0.916896	0.361	0.207	0.00379271	Lysosome
Lamp1	3.4410757718622e-07	0.588165	0.839	0.816	0.00535638	Lysosome
Gm2a	3.74859121699832e-07	0.801215	0.622	0.502	0.00583506	Lysosome
Naga	5.93520042202884e-07	0.674355	0.539	0.404	0.00923873	Lysosome
Gba	6.04871693067011e-07	0.87089	0.6	0.49	0.00941543	Lysosome
Rnf13	1.85067286253332e-06	0.681408	0.683	0.608	0.0288076	Lysosome
Twist1	1.48151425347279e-17	1.95244	0.339	0.118	2.30612508695575e-13	Senescence
Naalad2	3.31614935464379e-13	1.71438	0.265	0.092	5.16191808543852e-09	Senescence
Lgals9	7.7487193798134e-13	1.25122	0.565	0.352	1.20616565866175e-08	Senescence
Eya2	6.9049205494262e-11	1.80993	0.235	0.087	1.07481993272368e-06	Senescence
Xdh	1.02937626156347e-10	1.09518	0.504	0.3	1.60232708874969e-06	Senescence
Plpp3	1.65598129769714e-09	1.60041	0.583	0.446	2.57770048799537e-05	Senescence
Hic1	2.08274745333093e-09	1.78935	0.361	0.198	3.24200468585492e-05	Senescence
Pcolce	2.3061420423277e-09	0.982489	0.522	0.346	3.58974070308729e-05	Senescence
C3	2.4248781547345e-09	1.5913	0.326	0.163	3.77456533565972e-05	Senescence
Larp6	2.48063864817181e-09	1.28611	0.226	0.09	3.86136211974424e-05	Senescence
Itgb5	3.60053972627129e-09	0.996719	0.57	0.394	5.6046001379139e-05	Senescence
Ptgir	7.131658377524e-09	1.44001	0.261	0.12	0.000111011	Senescence
Pink12	8.89801299322248e-09	1.27163	0.457	0.296	0.000138506	Senescence
Chst12	2.10745500810394e-08	1.13475	0.622	0.524	0.000328046	Senescence
Fgf2	2.20790662269535e-08	0.940545	0.222	0.089	0.000343683	Senescence
Ampd3	2.4192575354893e-08	1.0478	0.53	0.386	0.000376582	Senescence
Cpxm1	2.42438953594356e-08	1.36326	0.274	0.128	0.00037738	Senescence
Chpf2	1.00595220252707e-07	0.876675	0.657	0.527	0.00156587	Senescence
Cdh11	1.88658189780116e-07	1.62585	0.187	0.075	0.00293665	Senescence
Gm2a1	3.74859121699832e-07	0.801215	0.622	0.502	0.00583506	Senescence
Gba1	6.04871693067011e-07	0.87089	0.6	0.49	0.00941543	Senescence
Klf2	6.47522276387105e-07	0.853175	0.735	0.667	0.0100793	Senescence
Vkorc1	9.8174562291417e-07	0.81046	0.691	0.61	0.0152819	Senescence
Sat1	1.57412211978874e-06	0.870932	0.752	0.688	0.0245028	Senescence
Xirp2	2.01116804175322e-06	7.39209	0.022	0	0.0313058	Senescence
Ecm1	2.61888548212986e-06	0.76368	0.578	0.454	0.0407656	Senescence

## Sheet: E6. Downregulated genes of int.
Downregulated genes of interest
	p_val	avg_log2FC	pct.1	pct.2	p_val_adj	Category
Hmgb1	6.70205649605141e-16	-0.962828	0.652	0.863	1.04324211417536e-11	Autophagy
Birc5	7.46653262028981e-16	-0.940189	0.465	0.72	1.16224046767431e-11	Autophagy
U2af1	2.06868811371524e-10	-0.565554	0.691	0.837	3.22011991780914e-06	Autophagy
Nme4	2.27977783498494e-09	-0.945682	0.391	0.592	3.54870217793756e-05	Autophagy
Usp10	2.76004049867062e-08	-0.498093	0.63	0.762	0.000429628	Autophagy
Hdac2	7.61789417637767e-07	-0.382114	0.635	0.748	0.011858	Autophagy
Sh3glb1	1.16225712574472e-06	-0.284955	0.896	0.916	0.0180917	Autophagy
Ppargc1b	4.41312056410715e-09	-1.21732	0.261	0.477	6.8694634700892e-05	Autophagic Regulators
Yy1	5.13380506202164e-07	-0.325027	0.826	0.896	0.00799128	Autophagic Regulators
Sirt1	8.21446702188742e-07	-0.680243	0.461	0.616	0.0127866	Autophagic Regulators
Nfkb1	1.06435280951511e-06	-0.386242	0.748	0.832	0.0165677	Autophagic Regulators
Rfx1	1.74475048545252e-06	-0.78564	0.378	0.561	0.0271588	Autophagic Regulators
Xbp1	1.90314032460162e-06	0.457367	0.839	0.795	0.0296243	Autophagic Regulators
Phb2	5.48319900130419e-11	-0.581638	0.739	0.825	8.53514756543011e-07	Mitophagy
Htra2	5.57865983156232e-10	-0.632102	0.665	0.815	8.6837418938099e-06	Mitophagy
Phb	1.33355230892551e-08	-0.592168	0.609	0.736	0.000207581	Mitophagy
Vcp	3.00496445779143e-08	-0.305153	0.883	0.919	0.000467753	Mitophagy
Lrpprc	3.55040385038228e-08	-0.538839	0.626	0.736	0.000552656	Mitophagy
Mul1	1.11551601616473e-06	-0.56238	0.513	0.642	0.0173641	Mitophagy
Wdr48	2.99008636363868e-06	-0.448134	0.557	0.703	0.0465437	Lysosome
Mamstr	1.72082701471618e-19	-0.981585	0.452	0.736	2.6786393311072e-15	Senescence
Sox11	4.27108270918286e-15	-0.810337	0.396	0.697	6.64836734511404e-11	Senescence
Skp2	3.70317425460173e-14	-0.823401	0.457	0.702	5.76436104471305e-10	Senescence
Srsf6	3.95548563521337e-14	-0.492147	0.887	0.957	6.15710893977313e-10	Senescence
Ccne1	1.09935829188891e-13	-0.966356	0.348	0.616	1.71126111715428e-09	Senescence
Fscn1	3.70395567909996e-13	-0.706703	0.713	0.818	5.765577410087e-09	Senescence
Ccnd1	5.00324465645686e-12	-0.65701	0.678	0.847	7.78805063224074e-08	Senescence
Tead2	2.19659643851439e-11	-0.929218	0.396	0.621	3.4192220161915e-07	Senescence
Snrnp70	3.6781280156287e-11	-0.345743	0.848	0.924	5.72537406912764e-07	Senescence
Srsf10	5.46490306780552e-11	-0.483316	0.752	0.872	8.50666811534607e-07	Senescence
Wdr82	8.50438923475165e-11	-0.582559	0.752	0.83	1.32379322828144e-06	Senescence
Ppfibp1	9.81229213577133e-11	-0.480189	0.77	0.868	1.52738139385417e-06	Senescence
Tfap4	1.54937101978311e-10	-0.547382	0.513	0.717	2.41175092939438e-06	Senescence
Angptl4	2.03691335249655e-10	-0.617707	0.548	0.754	3.17065932449614e-06	Senescence
Rhno1	4.5880186081156e-10	-0.835766	0.53	0.713	7.14170976539275e-06	Senescence
Slc25a39	2.09823250790142e-09	-0.47825	0.791	0.836	3.26610872179935e-05	Senescence
Ints7	3.17845206499712e-09	-0.617221	0.561	0.732	4.94757848437452e-05	Senescence
Pdlim4	4.01955932782422e-09	-0.327066	0.722	0.85	6.25684604969118e-05	Senescence
Slc25a4	6.98131071235268e-09	-0.505879	0.761	0.817	0.000108671	Senescence
Hist1h3c	8.2680442353947e-09	-0.892281	0.274	0.486	0.0001287	Senescence
Nfyb	9.63029269169202e-09	-0.710545	0.543	0.707	0.000149905	Senescence
Ctbp2	1.22834637769659e-08	-0.412458	0.73	0.843	0.000191204	Senescence
Mex3a	1.24758507574541e-08	-0.951146	0.313	0.52	0.000194199	Senescence
Rnf19b	1.70085963188173e-08	-0.483456	0.726	0.844	0.000264756	Senescence
Lypd6	2.20679283407064e-08	-1.77085	0.1	0.272	0.000343509	Senescence
Rgs12	2.79443425502368e-08	-1.20379	0.413	0.559	0.000434982	Senescence
Gdnf	2.89018767919316e-08	-0.56461	0.283	0.513	0.000449887	Senescence
Rbbp4	4.07941078486137e-08	-0.440899	0.848	0.854	0.000635001	Senescence
Rab3ip	5.26132709934993e-08	-0.950594	0.422	0.61	0.000818978	Senescence
Cd44	5.60275499286055e-08	-0.344919	0.891	0.939	0.000872125	Senescence
Mex3b	6.8130376790027e-08	-0.787887	0.422	0.627	0.00106052	Senescence
Itga3	7.08308066438473e-08	-0.687404	0.261	0.471	0.00110255	Senescence
Sf3a2	7.65973956940344e-08	-0.387435	0.783	0.836	0.00119232	Senescence
Patz1	8.95636643185084e-08	-0.611078	0.557	0.705	0.00139415	Senescence
Lsm8	9.47254131806499e-08	-0.547738	0.674	0.745	0.0014745	Senescence
Rcor2	1.31136681239024e-07	-0.803343	0.317	0.501	0.00204127	Senescence
Nsd1	1.49293512947787e-07	-0.336432	0.822	0.891	0.0023239	Senescence
Lbr	1.66644043118472e-07	-0.422371	0.691	0.812	0.00259398	Senescence
Auts2	1.73379025053689e-07	-0.453215	0.504	0.686	0.00269882	Senescence
Prpf38b	1.73380306651875e-07	-0.495832	0.713	0.856	0.00269884	Senescence
Zfr	1.84606159085375e-07	-0.392593	0.796	0.826	0.00287358	Senescence
Lsm7	2.54229783564867e-07	-0.484556	0.717	0.803	0.00395734	Senescence
Adh5	2.63942899900178e-07	-0.452669	0.691	0.798	0.00410854	Senescence
Adgre5	2.71370439059624e-07	-0.359825	0.604	0.765	0.00422415	Senescence
Isy1	2.96569143533066e-07	-0.374463	0.743	0.826	0.0046164	Senescence
Nptn	3.7240825489928e-07	0.475444	0.852	0.852	0.00579691	Senescence
Tead1	3.77648345839076e-07	-0.334005	0.657	0.828	0.00587847	Senescence
Zbtb12	4.20409759345338e-07	-0.605832	0.37	0.542	0.0065441	Senescence
Idh2	5.33563774986301e-07	-0.450361	0.774	0.845	0.00830545	Senescence
Hs2st1	5.48596921230858e-07	-0.389656	0.722	0.801	0.00853946	Senescence
Asxl1	5.58507765700451e-07	-0.541521	0.6	0.769	0.00869373	Senescence
Usp6nl	5.98153068466038e-07	-0.639408	0.522	0.666	0.00931085	Senescence
Rabggta	6.19302629537279e-07	-0.579325	0.509	0.682	0.00964006	Senescence
Sox12	6.46373801181089e-07	-0.622931	0.339	0.511	0.0100615	Senescence
Ddb1	8.89443492448979e-07	-0.388974	0.73	0.775	0.0138451	Senescence
Map3k14	1.10184039412899e-06	-0.658508	0.457	0.617	0.0171512	Senescence
Srf	1.18067347687249e-06	-0.470571	0.7	0.821	0.0183784	Senescence
Jade3	1.24871143533881e-06	-0.302003	0.274	0.454	0.0194374	Senescence
Oaz1	1.29590906431103e-06	-0.377508	0.761	0.832	0.0201721	Senescence
Naa16	1.3027206394877e-06	-0.628189	0.457	0.634	0.0202781	Senescence
Rrn3	1.62401873534676e-06	-0.487086	0.665	0.747	0.0252795	Senescence
Ktn1	1.63839070898559e-06	-0.277728	0.774	0.856	0.0255032	Senescence
Plxna3	1.7982337810208e-06	-0.491995	0.204	0.379	0.0279913	Senescence
Thg1l	1.81339957175196e-06	-0.65561	0.452	0.617	0.0282274	Senescence
Zrsr2	1.94971079655559e-06	-0.500629	0.604	0.745	0.0303492	Senescence
Ankrd28	2.01256942573948e-06	-0.648068	0.63	0.794	0.0313277	Senescence
Fhl3	2.09748195360297e-06	-0.482502	0.704	0.789	0.0326494	Senescence
Exosc8	2.23369650935206e-06	-0.347037	0.691	0.788	0.0347697	Senescence
Dnajb1	2.69188186591788e-06	-0.531019	0.609	0.732	0.0419018	Senescence
Upf3b	2.9234810843797e-06	-0.322671	0.461	0.649	0.0455069	Senescence
Ice1	3.11641913742745e-06	-0.462027	0.617	0.74	0.0485102	Senescence
Xkr5	3.21198613675249e-06	-1.7089	0.109	0.245	0.0499978	Senescence

## Sheet: E7. Antibodies
Antibodies
Target	Manufacturer	Catalog number	Application	Concentration
Laminin	Sigma-Aldrich	L9393	IF	1:100
Desmin	Abcam	ab15200	IF	1:300
MY-32	Sigma-Aldrich	M1570	IF	1:200
Alexa Fluor 488	Invitrogen	Z25302	IF	1:200
Alexa Fluor 594	Invitrogen	Z25302	IF	1:200
tULK1	Cell Signaling	8054	PLA	3.13ug/mL
tAMPKa1	Novus Biologicals	NBP2-22127	PLA	5.00ug/mL
MINUS Probe	Sigma-Aldrich	DUO92004	PLA	1:5
PLUS Probe	Sigma-Aldrich	DUO92002	PLA	1:5
LC3	Cell Signaling	4108	WB	1:500
Actin	Sigma-Aldrich	A3854	WB	1:10000
pAMPK	Cell Signaling	2535	WB	1:1000
tAMPKa1	Cell Signaling	2532	WB	1:1000
pACC	Cell Signaling	3661	WB	1:1000
tACC	Cell Signaling	3662	WB	1:1000
pULK ser317	Cell Signaling	89267S	WB	1:500
pULK ser757	Cell Signaling	6888	WB	1:500-1000
tULK	Cell Signaling	8054	WB	1:1000
pmTOR	Cell Signaling	5536	WB	1:1000
tmTOR	Cell Signaling	2983	WB	1:1000
ATG7	Cell Signaling	8558	WB	1:1000
pS6	Cell Signaling	4858	WB	1:1000
P62	Cell Signaling	23214	WB	1:1000
pAKT	Cell Signaling	4060	WB	1:2000
AKT	Cell Signaling	9272	WB	1:1000
Bcl-2	Cell Signaling	3498S	WB	1:500
Bcl-xL	Cell Signaling	2764S	WB	1:500
Ubiquitin	Santa Cruz	sc-8017	WB	1:500
Ubiquitin	Cell Signaling	58395S	WB	1:1000
tAMPKa1	Abcam	ab32047	IP	38ug/mL
