# Supplementary material for: Rapamycin improves satellite cells’ autophagy and muscle regeneration during hypercapnia
Source: JCI Insight. 2025 Jan 9;10(1):e182842. doi: 10.1172/jci.insight.182842 (PMC11721297; doi:10.1172/jci.insight.182842)
Supplement: Supporting data values [file jciinsight-10-182842-s064.xlsx]

## Sheet: Fig 1A
NC	HC
21.8	34.7
22.6	35.4
22.2	36.4

## Sheet: Fig 1B
NC	HC
5.46	4.73
3.86	3.62
5.26	3.66
4.76	3.39
4.03	3.19
4.86	3.43

## Sheet: Fig 1C
NC	HC
1955.25	2463.88
2758.25	2095.75
2689.33	1855.46
1152.89	985.61
1852.89	582.81
825.81	539.13

## Sheet: Fig 1D
NC	HC
22.22	19.06
22.2	16.09
22.25	21.96
30.07	18.41
26.23	20.96
30.17	23.93
30.65	24.02
30.04	19.24
32.64	23.51
22.35	26.42
22.1	24.77

## Sheet: Fig 1E
NC	HC
40.2	35.5
49	35.8
41.4	43
56.8	36
51.7	36.2
55.9	45.9
56.5	46.6
51.7	42.7
56.4	45
47.5	42.2
41	41.3

## Sheet: Fig 1F
NC	HC
1353.6	1276.4
1677.1	1318.9
1680.1	1229.2
1395.6	1015.9

## Sheet: Fig 1H
NC	HC
151.02	124.86
199.74	152.34
175.44	147.09
181.23	109.45

## Sheet: Fig 1I
Stimulation Frequency (Hz)	NC					HC
1	3.49219	2.80469	1.82812	3.17969	2.34375	2.07812	3.16406	1.11719	0.195313
10	4.14844	3.49219	2.24219	3.26562	2.38281	2.26562	3.30469	1.25	0.203125
20	8.99219	7.53125	5.5625	5.00781	5.24219	5.5625	5.91406	2.35938	0.359375
30	15.75	15.0547	8.75781	10.2578	10.8672	10.4297	11.0859	4.70312	0.695313
50	20.8281	19.9982	11.2031	17.4688	17.4844	13.9531	15.875	6.76562	0.78125
80	22.2266	22.1257	12.0859	21.4922	20.4062	13.5234	16.1797	6.76562	0.726563
100	21.0703	21.8343	11.7266	22.3359	20.4531	12.7422	16.0567	6.94531	0.640625
120	20.8594	20.5766	11.6094	20.9844	19.6641	11.75	15.9788	6.8125	0.59375

## Sheet: Fig 1J
Stimulation Frequency (Hz)	NC					HC
1	2.00988	1.98371	3.30501	2.35526	2.31218	3.34819	5.09781	1.79997	0.314679
10	2.46511	2.46996	3.92609	2.41891	2.35071	3.65028	5.32437	2.01395	0.327267
20	6.11553	5.32672	8.51022	3.70938	5.17157	8.96207	9.52849	3.80133	0.57901
30	9.62852	10.6479	14.9058	7.59816	10.7208	16.8039	17.8612	7.57748	1.12026
50	12.317	14.1444	19.7118	12.9394	17.2488	22.4807	25.5771	10.9005	1.25872
80	13.2875	15.6491	21.0353	15.9197	20.1314	21.7884	26.068	10.9005	1.17061
100	12.8924	15.443	19.941	16.5447	20.1776	20.5297	25.8699	11.19	1.03215
120	12.7636	14.5535	19.7414	15.5435	19.3992	18.9311	25.7443	10.976	0.956625

## Sheet: Fig 2D
NC	HC
32.1	20.7
33.4	26.2
31.2	22.3

[truncated: 33 more sheets: Fig 3A, Fig 3B, Fig 3C, Fig 3D, Fig 4B, Fig 4C, Fig 4F, Fig 5C, Fig 7B, Fig 7C, Fig 7D-1, Fig 7E-1, Fig 8A, Fig 8B, Fig 8C, Fig 9A, Fig 9B-1, Fig 9C-1, Fig 9D, Fig 9E …]
